# Supplementary material for: Tetra-μ3-methano­lato-tetra­kis­[(2-formyl-6-meth­oxy­phenolato)methano­lnickel(II)]
Source: Acta Crystallogr Sect E Struct Rep Online. 2010 Oct 31;66(Pt 11):m1487–8. doi: 10.1107/S1600536810043497 (PMC3009121; doi:10.1107/S1600536810043497)
Supplement: Supplementary file 1 [file e-66-m1487-sup1.cif]

##############################################################################
###                                                                        ###
###        Electronic paper (Acta Crystallographica Section E)             ###
###                                                                        ###
##############################################################################
#                                                                            #
# This CIF contains the data in a paper accepted for publication in Acta     #
# Crystallographica Section E. It conforms to the requirements of Notes      #
# for Authors for Section E, and has been peer reviewed under the auspices   #
# of the IUCr Commission on Journals.                                        #
#                                                                            #
# Full details of the Crystallographic Information File format               #
# are given in the paper "The Crystallographic Information File (CIF):       #
# a New Standard Archive File for Crystallography" by S. R. Hall, F. H.      #
# Allen and I. D. Brown [Acta Cryst. (1991), A47, 655-685].                  #
#                                                                            #
# The current version of the core CIF dictionary is obtainable from          #
# ftp://ftp.iucr.org/pub/cif_core.dic. The current version number is 2.4.    #
#                                                                            #
# Software is freely available for graphical display of the structure(s) in  #
# this CIF.  For information consult the CIF home page http://www.iucr.org/  #
# cif/home.html                                                              #
#                                                                            #
# This file may be used for bona fide research purposes within the           #
# scientific community so long as proper attribution is given to the journal # 
# article from which it was obtained.                                        #
#                                                                            #
##############################################################################
                                             
data_I
_audit_creation_method     SHELXL97
_chemical_name_systematic
;
Tetra-\m~3~-methanolato-tetrakis[(2-formyl-6-
methoxyphenolato)methanolnickel(II)]
;
_chemical_name_common     ?
_chemical_formula_moiety     'C40 H56 Ni4 O20'
_chemical_formula_sum     'C40 H56 Ni4 O20'
_chemical_formula_iupac     '[Ni4 (C H3 O)4 (C8 H7 O3)4 (C H4 O)4]'
_chemical_formula_weight     1091.69
_chemical_melting_point     ?
_symmetry_cell_setting     tetragonal
_symmetry_space_group_name_H-M     'I 41/a'
_symmetry_space_group_name_Hall     '-I 4ad'
loop_
    _symmetry_equiv_pos_as_xyz
    'x, y, z'
    '-x+1/2, -y, z+1/2'
    '-y+3/4, x+1/4, z+1/4'
    'y+3/4, -x+3/4, z+3/4'
    'x+1/2, y+1/2, z+1/2'
    '-x+1, -y+1/2, z+1'
    '-y+5/4, x+3/4, z+3/4'
    'y+5/4, -x+5/4, z+5/4'
    '-x, -y, -z'
    'x-1/2, y, -z-1/2'
    'y-3/4, -x-1/4, -z-1/4'
    '-y-3/4, x-3/4, -z-3/4'
    '-x+1/2, -y+1/2, -z+1/2'
    'x, y+1/2, -z'
    'y-1/4, -x+1/4, -z+1/4'
    '-y-1/4, x-1/4, -z-1/4'
_cell_length_a     22.2670(9)
_cell_length_b     22.2670(9)
_cell_length_c     9.70106(10)
_cell_angle_alpha     90.00
_cell_angle_beta     90.00
_cell_angle_gamma     90.00
_cell_volume     4810.0(3)
_cell_formula_units_Z     4
_cell_measurement_reflns_used     4573
_cell_measurement_theta_min     4.9551
_cell_measurement_theta_max     29.3157
_cell_measurement_temperature     110(2)
_exptl_crystal_description     prism
_exptl_crystal_colour     green
_exptl_crystal_size_max     0.47
_exptl_crystal_size_mid     0.28
_exptl_crystal_size_min     0.24
_exptl_crystal_density_diffrn     1.508
_exptl_crystal_density_meas     ?
_exptl_crystal_density_method     'not measured'
_exptl_crystal_F_000     2272
_exptl_absorpt_coefficient_mu     1.615
_exptl_absorpt_correction_type     multi-scan
_exptl_absorpt_process_details     '(CrysAlis Pro; Oxford Diffraction, 2007)'
_exptl_absorpt_correction_T_min     0.46325
_exptl_absorpt_correction_T_max     1.00000
_exptl_special_details
;
;
_diffrn_ambient_temperature     110(2)
_diffrn_radiation_type     MoK\a
_diffrn_radiation_wavelength     0.71073
_diffrn_radiation_source     'Enhance (Mo) X-ray Source'
_diffrn_radiation_monochromator     'graphite'
_diffrn_measurement_device_type
               'Oxford Xcalibur diffractometer with a Ruby (Gemini Mo) detector'
_diffrn_measurement_method     \w
_diffrn_detector_area_resol_mean     10.5081
_diffrn_reflns_number     12226
_diffrn_reflns_av_R_equivalents     0.0354
_diffrn_reflns_av_sigmaI/netI     0.0403
_diffrn_reflns_theta_min     4.94
_diffrn_reflns_theta_max     29.44
_diffrn_reflns_theta_full     25.00
_diffrn_measured_fraction_theta_max     0.888
_diffrn_measured_fraction_theta_full     0.993
_diffrn_reflns_limit_h_min     -21
_diffrn_reflns_limit_h_max     30
_diffrn_reflns_limit_k_min     -30
_diffrn_reflns_limit_k_max     22
_diffrn_reflns_limit_l_min     -13
_diffrn_reflns_limit_l_max     12
_diffrn_standards_number     2
_diffrn_standards_interval_count     50
_diffrn_standards_interval_time     ?
_diffrn_standards_decay_%     2
_refine_special_details
;
Refinement of <i>F</i>^2^ against ALL reflections. The weighted <i>R</i>-factor
<i>wR</i> and goodness of fit <i>S</i> are based on <i>F</i>^2^, conventional
<i>R</i>-factors <i>R</i> are based on <i>F</i>, with <i>F</i> set to zero for
negative <i>F</i>^2^. The threshold expression of <i>F</i>^2^ >
\s(<i>F</i>^2^) is used only for calculating <i>R</i>-factors(gt) <i>etc</i>.
and is not relevant to the choice of reflections for refinement.
<i>R</i>-factors based on <i>F</i>^2^ are statistically about twice as large
as those based on <i>F</i>, and <i>R</i>-factors based on ALL data will be
even larger.
;
_reflns_number_total     2962
_reflns_number_gt     2131
_reflns_threshold_expression     I>2\s(I)
_refine_ls_structure_factor_coef     Fsqd
_refine_ls_matrix_type     full
_refine_ls_R_factor_all     0.0493
_refine_ls_R_factor_gt     0.0315
_refine_ls_wR_factor_gt     0.0785
_refine_ls_wR_factor_ref     0.0809
_refine_ls_goodness_of_fit_ref     0.991
_refine_ls_restrained_S_all     0.991
_refine_ls_number_reflns     2962
_refine_ls_number_parameters     149
_refine_ls_number_restraints     0
_refine_ls_hydrogen_treatment     constr
_refine_ls_weighting_scheme     calc
_refine_ls_weighting_details
               'calc w = 1/[\s^2^(Fo^2^)+(0.0454P)^2^] where P=(Fo^2^+2Fc^2^)/3'
_atom_sites_solution_hydrogens     geom
_atom_sites_solution_primary     direct
_atom_sites_solution_secondary     difmap
_refine_ls_shift/su_max     0.001
_refine_ls_shift/su_mean     0.000
_refine_diff_density_max     0.322
_refine_diff_density_min     -0.259
_refine_ls_extinction_method     none
_refine_ls_extinction_coef     ?
loop_
    _atom_type_symbol
    _atom_type_description
    _atom_type_scat_dispersion_real
    _atom_type_scat_dispersion_imag
    _atom_type_scat_source
    'C' 'C' 0.0033 0.0016
                         'International Tables Vol C Tables 4.2.6.8 and 6.1.1.4'
    'H' 'H' 0.0000 0.0000
                         'International Tables Vol C Tables 4.2.6.8 and 6.1.1.4'
    'O' 'O' 0.0106 0.0060
                         'International Tables Vol C Tables 4.2.6.8 and 6.1.1.4'
    'Ni' 'Ni' 0.3393 1.1124
                         'International Tables Vol C Tables 4.2.6.8 and 6.1.1.4'
_computing_data_collection     'CrysAlis Pro (Oxford Diffraction, 2007)'
_computing_cell_refinement     'CrysAlis Pro (Oxford Diffraction, 2007)'
_computing_data_reduction     'CrysAlisPro (Oxford Diffraction, 2007)'
_computing_structure_solution     'SHELXS97 (Sheldrick, 2008)'
_computing_structure_refinement     'SHELXL97 (Sheldrick, 2008)'
_computing_molecular_graphics     'SHELXTL (Sheldrick, 2008)'
_computing_publication_material     'SHELXTL (Sheldrick, 2008)'
loop_
    _atom_site_type_symbol
    _atom_site_label
    _atom_site_fract_x
    _atom_site_fract_y
    _atom_site_fract_z
    _atom_site_U_iso_or_equiv
    _atom_site_adp_type
    _atom_site_calc_flag
    _atom_site_refinement_flags
    _atom_site_occupancy
    _atom_site_disorder_assembly
    _atom_site_disorder_group
    Ni Ni 0.478914(11) 0.183990(11) 0.26340(2) 0.02258(10) Uani d . 1 . .
    O O1 0.39721(6) 0.14647(6) 0.26250(13) 0.0269(3) Uani d . 1 . .
    O O2 0.48379(6) 0.17818(7) 0.05257(15) 0.0344(4) Uani d . 1 . .
    O O3 0.28657(6) 0.11763(6) 0.31043(15) 0.0336(3) Uani d . 1 . .
    O O1S 0.48109(6) 0.19293(6) 0.47507(13) 0.0232(3) Uani d . 1 . .
    O O2S 0.52889(7) 0.10453(6) 0.27601(15) 0.0351(4) Uani d . 1 . .
    H H2S 0.5524 0.1035 0.3436 0.042 Uiso calc R 1 . .
    C C1 0.36431(9) 0.13635(8) 0.1537(2) 0.0264(4) Uani d . 1 . .
    C C2 0.38418(10) 0.14135(10) 0.0123(2) 0.0326(5) Uani d . 1 . .
    C C3 0.34410(11) 0.12800(11) -0.0989(2) 0.0439(6) Uani d . 1 . .
    H H3A 0.3580 0.1314 -0.1911 0.053 Uiso calc R 1 . .
    C C4 0.28728(11) 0.11077(11) -0.0753(2) 0.0471(6) Uani d . 1 . .
    H H4A 0.2614 0.1016 -0.1502 0.057 Uiso calc R 1 . .
    C C5 0.26610(10) 0.10643(10) 0.0628(3) 0.0390(6) Uani d . 1 . .
    H H5A 0.2258 0.0944 0.0795 0.047 Uiso calc R 1 . .
    C C6 0.30315(9) 0.11932(9) 0.1725(2) 0.0294(5) Uani d . 1 . .
    C C7 0.44257(10) 0.16174(11) -0.0244(2) 0.0386(6) Uani d . 1 . .
    H H7A 0.4510 0.1629 -0.1203 0.046 Uiso calc R 1 . .
    C C8 0.22877(10) 0.09432(13) 0.3404(3) 0.0530(7) Uani d . 1 . .
    H H8A 0.1984 0.1170 0.2889 0.080 Uiso calc R 1 . .
    H H8B 0.2209 0.0980 0.4394 0.080 Uiso calc R 1 . .
    H H8C 0.2271 0.0519 0.3136 0.080 Uiso calc R 1 . .
    C C1S 0.46424(10) 0.14354(9) 0.5602(2) 0.0316(5) Uani d . 1 . .
    H H1SA 0.4799 0.1497 0.6535 0.047 Uiso calc R 1 . .
    H H1SB 0.4809 0.1064 0.5220 0.047 Uiso calc R 1 . .
    H H1SC 0.4204 0.1406 0.5635 0.047 Uiso calc R 1 . .
    C C2S 0.51222(14) 0.04601(11) 0.2403(3) 0.0646(9) Uani d . 1 . .
    H H2SA 0.5060 0.0223 0.3242 0.097 Uiso calc R 1 . .
    H H2SB 0.5441 0.0276 0.1848 0.097 Uiso calc R 1 . .
    H H2SC 0.4749 0.0471 0.1869 0.097 Uiso calc R 1 . .
loop_
    _atom_site_aniso_label
    _atom_site_aniso_U_11
    _atom_site_aniso_U_22
    _atom_site_aniso_U_33
    _atom_site_aniso_U_12
    _atom_site_aniso_U_13
    _atom_site_aniso_U_23
    Ni 0.02257(15) 0.02712(16) 0.01804(14) -0.00098(11) 0.00057(10) -0.00374(10)
    O1 0.0258(7) 0.0310(8) 0.0241(7) -0.0014(6) -0.0011(6) -0.0027(6)
    O2 0.0285(8) 0.0531(10) 0.0218(7) -0.0090(7) 0.0017(6) -0.0082(7)
    O3 0.0251(7) 0.0362(8) 0.0394(8) -0.0014(6) 0.0064(7) 0.0024(7)
    O1S 0.0285(7) 0.0219(7) 0.0193(7) -0.0004(6) 0.0021(5) 0.0019(5)
    O2S 0.0365(8) 0.0299(8) 0.0388(9) 0.0023(7) -0.0096(7) -0.0111(7)
    C1 0.0269(10) 0.0214(10) 0.0309(11) -0.0003(8) -0.0010(9) -0.0038(8)
    C2 0.0297(11) 0.0402(12) 0.0281(11) -0.0042(10) 0.0004(9) -0.0072(9)
    C3 0.0423(14) 0.0598(16) 0.0296(12) -0.0085(12) -0.0021(10) -0.0117(11)
    C4 0.0391(14) 0.0616(17) 0.0407(14) -0.0098(12) -0.0123(11) -0.0104(12)
    C5 0.0239(11) 0.0391(13) 0.0541(15) -0.0040(9) -0.0052(10) -0.0025(12)
    C6 0.0278(11) 0.0254(10) 0.0349(12) 0.0017(9) 0.0020(9) -0.0007(9)
    C7 0.0370(13) 0.0560(15) 0.0228(11) -0.0058(12) 0.0034(9) -0.0085(10)
    C8 0.0245(12) 0.0724(18) 0.0621(17) -0.0014(12) 0.0080(12) 0.0126(14)
    C1S 0.0412(12) 0.0259(11) 0.0276(11) -0.0004(10) 0.0049(10) 0.0053(9)
    C2S 0.0657(19) 0.0344(15) 0.094(2) -0.0018(13) -0.0241(16) -0.0189(15)
_geom_special_details
;
All e.s.d.'s (except the e.s.d. in the dihedral angle between two l.s. planes)
are estimated using the full covariance matrix. The cell e.s.d.'s are taken
into account individually in the estimation of e.s.d.'s in distances, angles
and torsion angles; correlations between e.s.d.'s in cell parameters are only
used when they are defined by crystal symmetry. An approximate (isotropic)
treatment of cell e.s.d.'s is used for estimating e.s.d.'s involving l.s.
planes.
;
loop_
    _geom_bond_atom_site_label_1
    _geom_bond_atom_site_label_2
    _geom_bond_site_symmetry_2
    _geom_bond_distance
    _geom_bond_publ_flag
    Ni O1 . 2.0020(14) ?
    Ni O1S 16_656 2.0350(13) ?
    Ni O2 . 2.0522(15) ?
    Ni O1S 11_666 2.0568(13) ?
    Ni O1S . 2.0636(13) ?
    Ni O2S . 2.0938(14) ?
    O1 C1 . 1.305(2) ?
    O2 C7 . 1.239(3) ?
    O3 C6 . 1.389(2) ?
    O3 C8 . 1.418(3) ?
    O1S C1S . 1.425(2) ?
    O1S Ni 11_666 2.0350(13) ?
    O1S Ni 16_656 2.0568(13) ?
    O2S C2S . 1.398(3) ?
    O2S H2S . 0.8400 ?
    C1 C6 . 1.425(3) ?
    C1 C2 . 1.445(3) ?
    C2 C7 . 1.423(3) ?
    C2 C3 . 1.431(3) ?
    C3 C4 . 1.342(3) ?
    C3 H3A . 0.9500 ?
    C4 C5 . 1.424(3) ?
    C4 H4A . 0.9500 ?
    C5 C6 . 1.377(3) ?
    C5 H5A . 0.9500 ?
    C7 H7A . 0.9500 ?
    C8 H8A . 0.9800 ?
    C8 H8B . 0.9800 ?
    C8 H8C . 0.9800 ?
    C1S H1SA . 0.9800 ?
    C1S H1SB . 0.9800 ?
    C1S H1SC . 0.9800 ?
    C2S H2SA . 0.9800 ?
    C2S H2SB . 0.9800 ?
    C2S H2SC . 0.9800 ?
loop_
    _geom_angle_atom_site_label_1
    _geom_angle_atom_site_label_2
    _geom_angle_atom_site_label_3
    _geom_angle_site_symmetry_1
    _geom_angle_site_symmetry_3
    _geom_angle
    _geom_angle_publ_flag
    O1 Ni O1S . 16_656 172.97(5) ?
    O1 Ni O2 . . 91.00(5) ?
    O1S Ni O2 16_656 . 92.41(5) ?
    O1 Ni O1S . 11_666 91.71(5) ?
    O1S Ni O1S 16_656 11_666 81.74(6) ?
    O2 Ni O1S . 11_666 97.63(6) ?
    O1 Ni O1S . . 93.78(5) ?
    O1S Ni O1S 16_656 . 82.85(5) ?
    O2 Ni O1S . . 175.22(6) ?
    O1S Ni O1S 11_666 . 82.32(5) ?
    O1 Ni O2S . . 97.51(6) ?
    O1S Ni O2S 16_656 . 88.72(5) ?
    O2 Ni O2S . . 88.67(6) ?
    O1S Ni O2S 11_666 . 168.76(5) ?
    O1S Ni O2S . . 90.63(5) ?
    C1 O1 Ni . . 125.87(12) ?
    C7 O2 Ni . . 125.47(14) ?
    C6 O3 C8 . . 116.67(18) ?
    C1S O1S Ni . 11_666 119.50(11) ?
    C1S O1S Ni . 16_656 120.73(12) ?
    Ni O1S Ni 11_666 16_656 97.91(6) ?
    C1S O1S Ni . . 119.72(12) ?
    Ni O1S Ni 11_666 . 97.19(5) ?
    Ni O1S Ni 16_656 . 96.50(5) ?
    C2S O2S Ni . . 129.19(15) ?
    C2S O2S H2S . . 109.5 ?
    Ni O2S H2S . . 113.6 ?
    O1 C1 C6 . . 118.61(18) ?
    O1 C1 C2 . . 125.64(18) ?
    C6 C1 C2 . . 115.75(18) ?
    C7 C2 C3 . . 116.59(19) ?
    C7 C2 C1 . . 122.81(19) ?
    C3 C2 C1 . . 120.55(19) ?
    C4 C3 C2 . . 121.3(2) ?
    C4 C3 H3A . . 119.4 ?
    C2 C3 H3A . . 119.4 ?
    C3 C4 C5 . . 119.5(2) ?
    C3 C4 H4A . . 120.3 ?
    C5 C4 H4A . . 120.3 ?
    C6 C5 C4 . . 120.98(19) ?
    C6 C5 H5A . . 119.5 ?
    C4 C5 H5A . . 119.5 ?
    C5 C6 O3 . . 125.44(18) ?
    C5 C6 C1 . . 121.94(19) ?
    O3 C6 C1 . . 112.62(17) ?
    O2 C7 C2 . . 128.4(2) ?
    O2 C7 H7A . . 115.8 ?
    C2 C7 H7A . . 115.8 ?
    O3 C8 H8A . . 109.5 ?
    O3 C8 H8B . . 109.5 ?
    H8A C8 H8B . . 109.5 ?
    O3 C8 H8C . . 109.5 ?
    H8A C8 H8C . . 109.5 ?
    H8B C8 H8C . . 109.5 ?
    O1S C1S H1SA . . 109.5 ?
    O1S C1S H1SB . . 109.5 ?
    H1SA C1S H1SB . . 109.5 ?
    O1S C1S H1SC . . 109.5 ?
    H1SA C1S H1SC . . 109.5 ?
    H1SB C1S H1SC . . 109.5 ?
    O2S C2S H2SA . . 109.5 ?
    O2S C2S H2SB . . 109.5 ?
    H2SA C2S H2SB . . 109.5 ?
    O2S C2S H2SC . . 109.5 ?
    H2SA C2S H2SC . . 109.5 ?
    H2SB C2S H2SC . . 109.5 ?
loop_
    _geom_torsion_atom_site_label_1
    _geom_torsion_atom_site_label_2
    _geom_torsion_atom_site_label_3
    _geom_torsion_atom_site_label_4
    _geom_torsion_site_symmetry_1
    _geom_torsion_site_symmetry_2
    _geom_torsion_site_symmetry_3
    _geom_torsion_site_symmetry_4
    _geom_torsion
    _geom_torsion_publ_flag
    O1S Ni O1 C1 16_656 . . . 109.0(4) ?
    O2 Ni O1 C1 . . . . -10.03(15) ?
    O1S Ni O1 C1 11_666 . . . 87.64(15) ?
    O1S Ni O1 C1 . . . . 170.05(15) ?
    O2S Ni O1 C1 . . . . -98.82(15) ?
    O1 Ni O2 C7 . . . . 6.22(19) ?
    O1S Ni O2 C7 16_656 . . . -167.63(19) ?
    O1S Ni O2 C7 11_666 . . . -85.64(19) ?
    O1S Ni O2 C7 . . . . -174.7(6) ?
    O2S Ni O2 C7 . . . . 103.71(19) ?
    O1 Ni O1S C1S . . . . 46.98(14) ?
    O1S Ni O1S C1S 16_656 . . . -139.22(15) ?
    O2 Ni O1S C1S . . . . -132.1(7) ?
    O1S Ni O1S C1S 11_666 . . . 138.20(15) ?
    O2S Ni O1S C1S . . . . -50.59(14) ?
    O1 Ni O1S Ni . . . 11_666 -83.07(6) ?
    O1S Ni O1S Ni 16_656 . . 11_666 90.730(9) ?
    O2 Ni O1S Ni . . . 11_666 97.9(7) ?
    O1S Ni O1S Ni 11_666 . . 11_666 8.15(6) ?
    O2S Ni O1S Ni . . . 11_666 179.37(6) ?
    O1 Ni O1S Ni . . . 16_656 178.07(5) ?
    O1S Ni O1S Ni 16_656 . . 16_656 -8.13(6) ?
    O2 Ni O1S Ni . . . 16_656 -1.0(7) ?
    O1S Ni O1S Ni 11_666 . . 16_656 -90.708(8) ?
    O2S Ni O1S Ni . . . 16_656 80.51(6) ?
    O1 Ni O2S C2S . . . . 21.8(2) ?
    O1S Ni O2S C2S 16_656 . . . -161.5(2) ?
    O2 Ni O2S C2S . . . . -69.1(2) ?
    O1S Ni O2S C2S 11_666 . . . 166.6(3) ?
    O1S Ni O2S C2S . . . . 115.7(2) ?
    Ni O1 C1 C6 . . . . -168.91(13) ?
    Ni O1 C1 C2 . . . . 10.5(3) ?
    O1 C1 C2 C7 . . . . -3.7(3) ?
    C6 C1 C2 C7 . . . . 175.7(2) ?
    O1 C1 C2 C3 . . . . 178.9(2) ?
    C6 C1 C2 C3 . . . . -1.7(3) ?
    C7 C2 C3 C4 . . . . -177.3(2) ?
    C1 C2 C3 C4 . . . . 0.2(4) ?
    C2 C3 C4 C5 . . . . 0.8(4) ?
    C3 C4 C5 C6 . . . . -0.3(3) ?
    C4 C5 C6 O3 . . . . 178.63(19) ?
    C4 C5 C6 C1 . . . . -1.3(3) ?
    C8 O3 C6 C5 . . . . 7.4(3) ?
    C8 O3 C6 C1 . . . . -172.74(18) ?
    O1 C1 C6 C5 . . . . -178.32(19) ?
    C2 C1 C6 C5 . . . . 2.2(3) ?
    O1 C1 C6 O3 . . . . 1.8(2) ?
    C2 C1 C6 O3 . . . . -177.69(17) ?
    Ni O2 C7 C2 . . . . -2.4(4) ?
    C3 C2 C7 O2 . . . . 176.9(2) ?
    C1 C2 C7 O2 . . . . -0.6(4) ?
loop_
    _geom_hbond_atom_site_label_D
    _geom_hbond_atom_site_label_H
    _geom_hbond_atom_site_label_A
    _geom_hbond_site_symmetry_A
    _geom_hbond_distance_DH
    _geom_hbond_distance_HA
    _geom_hbond_distance_DA
    _geom_hbond_angle_DHA
    O2S H2S O1 16_656 0.84 2.05 2.8062(19) 150.0
    O2S H2S O3 16_656 0.84 2.50 3.181(2) 138.7
    C5 H5A O3 7_444 0.95 2.45 3.360(3) 159.3
    C1S H1SC O2S 11_666 0.98 2.47 3.106(3) 122.1
data_global
_journal_date_recd_electronic     2010-10-22
_journal_date_accepted     2010-10-25
_journal_name_full     'Acta Crystallographica, Section E'
_journal_year     2010
_journal_volume     66
_journal_issue     11
_journal_page_first     m1487
_journal_page_last     m1488
_journal_paper_category     QM
_journal_coeditor_code     BT5390
_publ_contact_author_name     'Ray J. Butcher'
_publ_contact_author_address
;
Department of Chemistry
Howard University
525 College Street NW
Washington DC 20059
USA
;
_publ_contact_author_email     rbutcher99@yahoo.com
_publ_contact_author_fax     '202-806-5442'
_publ_contact_author_phone     '202-806-9892'
_publ_section_title
;\
Tetra-\m~3~-methanolato-tetrakis[(2-formyl-6-methoxyphenolato)\
methanolnickel(II)]
;
loop_
    _publ_author_name
    _publ_author_address
    'Ayikoe, Kouassi'
;
Department of Chemistry
Howard University
525 College Street NW
Washington
DC 20059
USA
;
    'Butcher, Ray J.'
;
Department of Chemistry
Howard University
525 College Street NW
Washington
DC 20059
USA
;
    'Gultneh, Yilma'
;
Department of Chemistry
Howard University
525 College Street NW
Washington
DC 20059
USA
;
