# Supplementary material for: Tetra-μ3-methano­lato-tetra­kis­[(2-formyl-6-meth­oxy­phenolato)methano­lnickel(II)]
Source: Acta Crystallogr Sect E Struct Rep Online. 2010 Oct 31;66(Pt 11):m1487–8. doi: 10.1107/S1600536810043497 (PMC3009121; doi:10.1107/S1600536810043497)
Supplement: Supplementary file 2 [file e-66-m1487-Isup2.hkl]

# 
# h,k,l, Fc-squared, Fo-squared, sigma(Fo-squared) and status flag 
# 
data_I
_shelx_title ' ka-68b2 in I4(1)/a' 
_shelx_refln_list_code          4 
_shelx_F_calc_maximum      649.46 
_exptl_crystal_F_000      2272.00 
_reflns_d_resolution_high  0.7230 
 
loop_ 
 _symmetry_equiv_pos_as_xyz 
 'x, y, z' 
 '-x+1/2, -y, z+1/2' 
 '-y+3/4, x+1/4, z+1/4' 
 'y+3/4, -x+3/4, z+3/4' 
 'x+1/2, y+1/2, z+1/2' 
 '-x+1, -y+1/2, z+1' 
 '-y+5/4, x+3/4, z+3/4' 
 'y+5/4, -x+5/4, z+5/4' 
 '-x, -y, -z' 
 'x-1/2, y, -z-1/2' 
 'y-3/4, -x-1/4, -z-1/4' 
 '-y-3/4, x-3/4, -z-3/4' 
 '-x+1/2, -y+1/2, -z+1/2' 
 'x, y+1/2, -z' 
 'y-1/4, -x+1/4, -z+1/4' 
 '-y-1/4, x-1/4, -z-1/4' 
 
_cell_length_a    22.2670 
_cell_length_b    22.2670 
_cell_length_c     9.7011 
_cell_angle_alpha  90.000 
_cell_angle_beta   90.000 
_cell_angle_gamma  90.000 
 
_shelx_F_squared_multiplier     1.000 
 
loop_ 
 _refln_index_h 
 _refln_index_k 
 _refln_index_l 
 _refln_F_squared_calc 
 _refln_F_squared_meas 
 _refln_F_squared_sigma 
 _refln_observed_status 
   4   4   0    10944.68     8885.14    175.15 o 
  -4   6   0     5197.92     5469.25     94.37 o 
  -2   6   0   261195.72   281201.34   4601.16 o 
   0   6   0      524.85      809.18     58.88 o 
   2   6   0     4231.46     4339.54    175.43 o 
   4   6   0     1561.78     1766.68     36.91 o 
   6   6   0    72552.96    73465.15    462.32 o 
  -6   8   0   185993.44   191595.22   2000.05 o 
  -4   8   0   370489.75   376819.69   3943.51 o 
  -2   8   0   194033.80   199408.95   1782.42 o 
   0   8   0    29168.54    32874.34    235.97 o 
   2   8   0     4925.65     5407.18    171.42 o 
   4   8   0    13260.23    13367.18    180.53 o 
   6   8   0     3576.92     3486.58     78.56 o 
   8   8   0    39926.73    38280.00    363.02 o 
  -8  10   0    31761.32    30116.04    343.00 o 
  -6  10   0    75044.52    74847.86    573.07 o 
  -4  10   0   421796.84   428500.75   2417.78 o 
  -2  10   0    19188.67    21821.23    223.61 o 
   0  10   0       89.24       49.43     74.17 o 
   2  10   0    33458.62    33665.29    553.93 o 
   4  10   0    34084.77    32343.95    175.54 o 
   6  10   0     1765.08     2001.80     95.63 o 
   8  10   0     2775.28     2776.76     65.92 o 
  10  10   0      975.93     1130.56     56.09 o 
 -10  12   0      517.37      486.69     52.41 o 
  -8  12   0     9915.94     9553.92    216.03 o 
  -6  12   0    80892.77    81245.98    391.65 o 
  -4  12   0     8043.09     7304.57    122.93 o 
  -2  12   0      735.85      766.08     73.69 o 
   0  12   0    17024.38    20130.27    236.28 o 
   2  12   0    29350.57    28245.98    483.07 o 
   4  12   0   108538.89   107557.53    504.96 o 
   6  12   0    56213.32    57070.49    782.13 o 
   8  12   0      410.02      667.81     92.78 o 
  10  12   0     1345.84     1421.09     50.15 o 
  12  12   0     2227.60     2186.07     67.69 o 
 -12  14   0     1749.88     1737.06     74.12 o 
 -10  14   0     2415.04     2287.61     80.07 o 
  -8  14   0     2655.56     2610.11     91.86 o 
  -6  14   0      544.83      752.89     66.48 o 
  -4  14   0     3918.80     3565.86    110.61 o 
  -2  14   0     5070.54     4675.62    126.61 o 
   0  14   0    16868.03    18158.87    526.68 o 
   2  14   0    35575.29    33393.81    326.16 o 
   4  14   0   132189.77   127441.86   1177.31 o 
   6  14   0    99603.36    97610.04   1305.07 o 
   8  14   0    10557.73    10653.83    199.59 o 
  10  14   0       76.08      124.65     61.06 o 
  12  14   0     7583.50     7451.38    509.27 o 
  14  14   0      244.74      294.64     56.49 o 
 -14  16   0      738.95      722.93     71.74 o 
 -12  16   0     9751.83     9918.70    139.41 o 
 -10  16   0    28244.71    28174.17    215.92 o 
  -8  16   0     1036.74     1193.43     96.89 o 
  -6  16   0    15047.17    14054.32    159.86 o 
  -4  16   0        0.87       26.66     82.19 o 
  -2  16   0     5575.59     5480.91    139.40 o 
   0  16   0       20.66       86.12     90.64 o 
   2  16   0    28029.46    27035.40    220.97 o 
   4  16   0    83889.55    80574.99    608.81 o 
   6  16   0    17226.64    16163.00    250.73 o 
   8  16   0     9356.75     9140.38    231.55 o 
  10  16   0      273.87      297.81     68.67 o 
  12  16   0     9245.05     9478.17    462.91 o 
  14  16   0    12122.56    11252.48    184.27 o 
  16  16   0     4618.01     4675.11    375.38 o 
 -16  18   0       85.26       24.96    305.56 o 
 -14  18   0      119.57       33.04    287.37 o 
 -12  18   0    19766.17    19227.61    197.60 o 
 -10  18   0    47381.55    44567.81    484.30 o 
  -8  18   0    38827.88    36100.36    313.59 o 
  -6  18   0     8080.63     8054.74    143.23 o 
  -4  18   0     9167.33     8959.55    175.41 o 
  -2  18   0      143.80       88.29     94.19 o 
   0  18   0      838.00      790.95    107.73 o 
   2  18   0      108.73       91.15     91.97 o 
   4  18   0     3519.91     3389.01    105.02 o 
   6  18   0     3871.94     3531.57     87.65 o 
   8  18   0      312.07      310.40     90.19 o 
  10  18   0    13186.11    12759.61    198.31 o 
  12  18   0    17946.31    16571.38    621.22 o 
  14  18   0    26430.26    26761.54    652.41 o 
  16  18   0    15887.25    15106.47    555.18 o 
  18  18   0     1683.64     1917.37    357.82 o 
 -18  20   0        2.03      177.54    339.52 o 
 -16  20   0      367.96      212.89    315.50 o 
 -14  20   0      163.44      322.48    307.10 o 
 -12  20   0    11324.45    11391.75    499.23 o 
 -10  20   0    27389.15    26378.44    327.30 o 
  -8  20   0    32344.23    31103.75    314.12 o 
  -6  20   0      147.29      265.75    111.57 o 
  -4  20   0        9.91      -26.77    106.37 o 
  -2  20   0     6219.33     6141.94    208.01 o 
   0  20   0     7788.98     7787.92    343.65 o 
   2  20   0      270.80      316.46     83.52 o 
   4  20   0      110.19       61.21     73.74 o 
   6  20   0        1.42       40.28     62.66 o 
   8  20   0       92.05       81.68     98.23 o 
  10  20   0     2754.26     2654.53    121.74 o 
  12  20   0    22301.59    23690.66    875.70 o 
  14  20   0    21406.37    21252.36    612.60 o 
  16  20   0     4381.27     4608.99    397.51 o 
  18  20   0      100.87      246.39    328.89 o 
 -16  22   0     2258.06     2072.41    382.18 o 
 -14  22   0      255.90      170.13    317.20 o 
 -12  22   0     1376.39     1336.36    333.33 o 
 -10  22   0     6474.48     6026.62    407.82 o 
  -8  22   0      608.45      672.89    285.82 o 
  -6  22   0       29.86       17.39    146.37 o 
  -4  22   0     1183.12     1270.56    167.07 o 
  -2  22   0    26976.63    26911.25   1515.76 o 
   0  22   0    26427.44    25780.11   1380.59 o 
   2  22   0    14598.49    14834.04    201.70 o 
   4  22   0      235.17      217.87     80.99 o 
   6  22   0      207.61      202.67    104.47 o 
   8  22   0       71.75       13.21    142.52 o 
  10  22   0      461.54      491.89    144.14 o 
  12  22   0     3527.77     3827.54    363.49 o 
  14  22   0     2874.81     2820.27    346.03 o 
  16  22   0      602.62      772.39    332.82 o 
 -14  24   0     1109.71     1415.76    371.41 o 
 -12  24   0      568.49      395.20    320.38 o 
 -10  24   0      251.38      493.60    309.73 o 
  -8  24   0       55.03      -19.72    287.98 o 
  -6  24   0     1562.77     1244.47    180.52 o 
  -4  24   0     3550.64     3775.21    213.22 o 
  -2  24   0    16128.96    16097.88    780.76 o 
   0  24   0    26957.59    25856.06    557.14 o 
   2  24   0     9986.72     9711.03    211.89 o 
   4  24   0        4.14        3.82    115.09 o 
   6  24   0      338.59      476.76    158.06 o 
   8  24   0     4639.73     5200.82    371.16 o 
  10  24   0     1294.28     1614.24    311.73 o 
  12  24   0        1.43      -27.53    290.96 o 
  14  24   0       78.82      143.38    310.54 o 
 -12  26   0     1661.44     1506.49    365.01 o 
 -10  26   0     2654.87     2066.38    376.89 o 
  -8  26   0      306.73      112.20    301.92 o 
  -6  26   0     1468.00     1581.44    190.70 o 
  -4  26   0     1018.89      852.87    221.13 o 
  -2  26   0     4565.08     4652.11    238.70 o 
   0  26   0     6338.84     6344.09    204.14 o 
   2  26   0     1523.99     1771.13    152.44 o 
   4  26   0      187.09      254.80    172.41 o 
   6  26   0     3042.97     2857.62    346.26 o 
   8  26   0    10845.14    10656.60    492.86 o 
  10  26   0     3915.93     3944.49    397.89 o 
 -10  28   0      171.28      128.05    341.00 o 
  -8  28   0     2175.57     1785.30    360.14 o 
  -6  28   0      126.27       56.94    310.37 o 
  -4  28   0      659.96      487.80    287.95 o 
  -2  28   0      108.65       22.30    151.45 o 
   0  28   0      169.15      317.90    273.86 o 
   2  28   0      250.76      164.35    291.75 o 
   4  28   0       26.85      887.02    320.59 o 
   6  28   0     3772.97     4652.28    412.60 o 
   8  28   0     7735.65     7830.09    482.30 o 
   0  30   0      173.22      156.57    276.69 o 
   2  30   0      143.38       12.96    306.27 o 
  -3   4   1    68062.55    73540.13    438.45 o 
   3   4   1     3387.03     2698.65     92.09 o 
  -4   5   1    16307.37    17589.30    190.90 o 
  -2   5   1       38.76       19.57     30.92 o 
   0   5   1    14275.82    16270.44    444.70 o 
   2   5   1      106.68      284.40     51.43 o 
   4   5   1    11072.58    10908.80     92.49 o 
  -5   6   1    50056.49    50473.84    451.98 o 
  -3   6   1     1114.34     1136.94     33.90 o 
  -1   6   1    61871.11    66061.60    788.13 o 
   1   6   1     1080.60      982.72     72.93 o 
   3   6   1    22894.00    21657.60    229.37 o 
   5   6   1    10862.88     9635.78    104.25 o 
  -6   7   1     4596.84     4074.60     62.51 o 
  -4   7   1     8430.63     8248.16     65.42 o 
  -2   7   1   106780.49   115536.09    936.11 o 
   0   7   1     4417.15     4811.97     67.32 o 
   2   7   1    23584.54    25144.15    565.34 o 
   4   7   1    13963.53    14102.80     81.40 o 
   6   7   1    27961.01    27528.76    220.16 o 
  -7   8   1    53468.79    56328.95    335.48 o 
  -5   8   1    70893.49    72480.88    525.70 o 
  -3   8   1     1352.20     1600.89     42.23 o 
  -1   8   1    15648.39    16102.76    203.65 o 
   1   8   1     4112.13     4538.89     68.58 o 
   3   8   1     8310.95     8790.92    102.44 o 
   5   8   1    23142.91    23209.56    124.44 o 
   7   8   1     1187.59     1163.48     71.73 o 
  -8   9   1    32100.08    32241.31    117.58 o 
  -6   9   1    42531.98    45325.19    294.91 o 
  -4   9   1    59359.21    60282.25    273.22 o 
  -2   9   1    21716.18    22030.46    286.72 o 
   0   9   1    18335.26    18310.59    136.72 o 
   2   9   1     8392.81     9298.79    128.08 o 
   4   9   1      237.36      128.84     32.37 o 
   6   9   1     3305.75     3103.50     66.52 o 
   8   9   1     1948.28     2000.82     53.68 o 
  -9  10   1     8442.55     8581.97     70.02 o 
  -7  10   1     5139.95     4797.59     62.19 o 
  -5  10   1    29421.22    30734.77    187.07 o 
  -3  10   1    45596.10    50262.44    413.36 o 
  -1  10   1      785.96      963.31     51.16 o 
   1  10   1    15084.31    15549.89    165.40 o 
   3  10   1    10354.67     9629.68     94.04 o 
   5  10   1     4396.44     3958.45     54.85 o 
   7  10   1    12122.03    12425.76     70.30 o 
   9  10   1     1760.63     1574.33     65.50 o 
 -10  11   1    10510.82     9647.46     84.77 o 
  -8  11   1    15163.82    13347.06    119.32 o 
  -6  11   1    18257.00    17853.78    166.71 o 
  -4  11   1    46649.56    48496.41    220.21 o 
  -2  11   1     1362.94     1152.63     50.00 o 
   0  11   1     1345.56     1294.05     67.83 o 
   2  11   1        4.38       50.41     44.91 o 
   4  11   1      161.41      245.95     40.18 o 
   6  11   1     8942.32     9181.04     78.48 o 
   8  11   1    29747.66    28779.41    292.74 o 
  10  11   1     5007.98     4365.68     61.55 o 
 -11  12   1    16028.05    15126.93    157.47 o 
  -9  12   1     3551.81     3528.31     60.01 o 
  -7  12   1     2000.36     2042.64     47.82 o 
  -5  12   1     7828.69     7643.52     77.30 o 
  -3  12   1    45138.14    46081.45    173.35 o 
  -1  12   1    13611.61    14748.08    154.26 o 
   1  12   1       34.67       90.51     63.34 o 
   3  12   1    32607.89    33898.14    297.55 o 
   5  12   1    12197.07    12383.48    120.11 o 
   7  12   1     1059.01     1038.45     45.18 o 
   9  12   1     6622.27     6633.53    108.47 o 
  11  12   1     3643.64     3141.29     83.87 o 
 -12  13   1     2640.66     2578.38     48.20 o 
 -10  13   1     4380.64     4342.00     63.19 o 
  -8  13   1      528.74      573.09     46.92 o 
  -6  13   1     2891.92     3098.97     59.37 o 
  -4  13   1     9433.07     9224.93     89.71 o 
  -2  13   1     1989.59     2016.21     60.90 o 
   0  13   1     2372.54     2414.43     70.55 o 
   2  13   1    19317.63    19306.63    138.33 o 
   4  13   1    29981.00    30386.85    148.01 o 
   6  13   1    24894.84    24389.77    172.93 o 
   8  13   1     5150.29     4962.44     90.91 o 
  10  13   1     6131.64     5747.49    102.08 o 
  12  13   1     2678.19     2635.32     80.67 o 
 -13  14   1       11.32       12.33     30.83 o 
 -11  14   1     7940.29     7810.61     79.21 o 
  -9  14   1     8407.00     8659.25    141.57 o 
  -7  14   1       91.72      135.04     44.77 o 
  -5  14   1    33561.50    33200.50    168.61 o 
  -3  14   1    23764.00    24223.35    202.70 o 
  -1  14   1     1914.82     1851.66     70.73 o 
   1  14   1     1358.47     1600.33     71.82 o 
   3  14   1    10712.73    10188.10    133.93 o 
   5  14   1    30036.29    30217.68    270.15 o 
   7  14   1    10962.36    10778.86    102.52 o 
   9  14   1     1769.55     1734.24     48.38 o 
  11  14   1     6276.55     5887.64    105.28 o 
  13  14   1     5043.54     5089.06    116.16 o 
 -14  15   1       59.47      112.24     39.61 o 
 -12  15   1     1085.40      941.33     49.12 o 
 -10  15   1      333.67      365.79     54.71 o 
  -8  15   1      908.12     1065.85     59.63 o 
  -6  15   1    10768.35    10839.17    152.66 o 
  -4  15   1    15869.81    15280.10    119.96 o 
  -2  15   1     2091.01     2139.03     76.95 o 
   0  15   1    15572.47    16390.02    147.42 o 
   2  15   1    19885.78    19456.98    163.61 o 
   4  15   1    39397.85    38148.43    356.33 o 
   6  15   1    26342.16    25843.74    266.93 o 
   8  15   1     1858.02     1856.86     63.54 o 
  10  15   1     1623.28     1268.83     69.98 o 
  12  15   1       12.00       53.14     75.86 o 
  14  15   1        4.48      197.10     94.71 o 
 -15  16   1     1531.30     1460.18    143.18 o 
 -13  16   1       90.61      107.13     43.42 o 
 -11  16   1     6633.88     6501.91     84.59 o 
  -9  16   1     6375.35     6737.63    118.75 o 
  -7  16   1      717.20      721.12     58.26 o 
  -5  16   1     5405.66     5404.45    121.91 o 
  -3  16   1     4967.90     4813.11     89.29 o 
  -1  16   1    11993.86    11972.87    134.56 o 
   1  16   1       34.38       51.26     62.49 o 
   3  16   1    13943.15    13686.72    169.91 o 
   5  16   1    24647.42    24400.75    209.37 o 
   7  16   1     4717.27     4437.05     98.05 o 
   9  16   1     2044.33     1971.26     51.17 o 
  11  16   1     3809.02     3506.86    109.20 o 
  13  16   1     6792.21     6684.49    159.39 o 
  15  16   1     1259.16     1062.17    132.48 o 
 -16  17   1     2224.23     1902.57    233.36 o 
 -14  17   1     2081.79     1860.00    154.36 o 
 -12  17   1     1391.60     1382.17     62.07 o 
 -10  17   1     5824.30     5334.44     94.61 o 
  -8  17   1     3413.29     3227.28     77.65 o 
  -6  17   1    14459.12    13844.92    124.48 o 
  -4  17   1     3014.90     2670.91     80.46 o 
  -2  17   1     2256.84     2251.72     86.10 o 
   0  17   1       18.61       27.13     67.89 o 
   2  17   1      530.43      517.14     65.46 o 
   4  17   1     2737.17     2679.70     66.97 o 
   6  17   1      423.36      461.51     59.74 o 
   8  17   1       78.70       62.56     56.39 o 
  10  17   1     2277.74     1948.28    122.34 o 
  12  17   1     4765.03     4729.55    222.72 o 
  14  17   1     2880.92     3148.89    234.05 o 
  16  17   1     2527.43     2437.90    241.40 o 
 -17  18   1     4132.70     4029.74    277.21 o 
 -15  18   1     4165.70     4110.57    268.28 o 
 -13  18   1       45.60       -7.36    135.88 o 
 -11  18   1     7118.80     7171.81     97.72 o 
  -9  18   1     6192.80     6295.00    104.64 o 
  -7  18   1      278.54      276.68     62.36 o 
  -5  18   1      260.51      181.60     63.45 o 
  -3  18   1     2031.51     2178.94     88.77 o 
  -1  18   1     3045.57     3375.82     98.28 o 
   1  18   1      655.61      789.21     77.82 o 
   3  18   1     6273.00     6274.29     81.87 o 
   5  18   1    15203.73    15092.79    127.19 o 
   7  18   1     4062.11     3663.27    102.54 o 
   9  18   1      615.41      582.05     43.00 o 
  11  18   1     1502.49     1390.07     99.86 o 
  13  18   1     3439.97     3257.35    163.14 o 
  15  18   1     3981.54     4085.40    259.64 o 
  17  18   1       22.33      169.69    215.80 o 
 -18  19   1     1057.55      983.68    246.02 o 
 -16  19   1     2611.26     2410.06    254.88 o 
 -14  19   1     4116.75     3787.00    276.94 o 
 -12  19   1     9931.50     9493.00    620.00 o 
 -10  19   1     5623.22     5485.45    173.05 o 
  -8  19   1     8403.77     8295.15    136.73 o 
  -6  19   1     4344.36     4112.39     91.54 o 
  -4  19   1     1811.41     1782.23     88.46 o 
  -2  19   1     1878.33     1830.48     98.24 o 
   0  19   1       74.19      119.75     85.40 o 
   2  19   1     1329.46     1386.56     81.27 o 
   4  19   1     5909.03     5617.35     76.84 o 
   6  19   1     2296.03     2301.42     73.08 o 
   8  19   1      802.14      706.74     66.06 o 
  10  19   1     7966.22     8223.22    188.28 o 
  12  19   1     6104.39     6141.50    192.63 o 
  14  19   1     5838.58     5789.76    281.00 o 
  16  19   1     4070.73     4202.94    277.33 o 
  18  19   1      902.65      878.61    234.35 o 
 -19  20   1      297.26      272.02    235.30 o 
 -17  20   1     2541.57     2500.15    273.64 o 
 -15  20   1     2450.06     2214.24    255.17 o 
 -13  20   1      483.44      667.47    265.60 o 
 -11  20   1     5715.11     5550.93    287.59 o 
  -9  20   1     7037.48     6632.31    161.02 o 
  -7  20   1     6731.06     6059.51    126.11 o 
  -5  20   1     1661.58     1707.52    100.50 o 
  -3  20   1     1963.65     1959.94    104.81 o 
  -1  20   1     3771.83     3737.06    132.11 o 
   1  20   1     1108.43     1109.73     84.31 o 
   3  20   1     2882.00     3001.47     97.56 o 
   5  20   1      812.98      828.45     42.13 o 
   7  20   1     2949.33     2861.09     76.29 o 
   9  20   1     1686.68     1638.94     70.24 o 
  11  20   1      336.55      360.77    135.37 o 
  13  20   1     6546.81     6941.45    207.80 o 
  15  20   1     3008.65     2852.06    254.65 o 
  17  20   1      454.09      657.99    230.25 o 
  19  20   1      166.56      233.85    239.89 o 
 -18  21   1     1690.53     1656.41    264.69 o 
 -16  21   1      283.52      215.24    231.13 o 
 -14  21   1      672.78      604.18    223.39 o 
 -12  21   1     2159.41     2184.56    243.39 o 
 -10  21   1     1083.15      929.44    233.90 o 
  -8  21   1        2.46       15.23    119.18 o 
  -6  21   1     3387.43     2792.93     99.82 o 
  -4  21   1      111.66      118.72     90.20 o 
  -2  21   1      220.02      383.43    105.91 o 
   0  21   1     3476.41     3646.89    121.61 o 
   2  21   1     7118.49     7063.22    112.33 o 
   4  21   1     5656.24     5421.48    111.02 o 
   6  21   1      525.14      623.76     67.12 o 
   8  21   1     1810.79     1852.63     79.20 o 
  10  21   1      423.57      433.05     84.88 o 
  12  21   1     1364.36     1585.18    155.01 o 
  14  21   1     2762.73     3022.47    367.27 o 
  16  21   1      347.66      400.30    222.30 o 
  18  21   1       40.57       -4.52    237.71 o 
 -17  22   1      280.23      402.05    249.04 o 
 -15  22   1     1639.56     1683.07    259.93 o 
 -13  22   1      295.16      209.02    223.01 o 
 -11  22   1     1344.60     1289.17    231.10 o 
  -9  22   1     5959.82     4911.20    292.79 o 
  -7  22   1    11830.52    11007.52    388.01 o 
  -5  22   1      446.52      590.64    107.19 o 
  -3  22   1     3064.88     3099.33    151.08 o 
  -1  22   1     6135.74     6152.76    161.42 o 
   1  22   1     2201.85     2347.52    108.04 o 
   3  22   1      280.84      259.86     59.81 o 
   5  22   1      453.75      524.11     69.75 o 
   7  22   1     2061.98     1935.08     84.92 o 
   9  22   1     1722.12     1827.57    123.99 o 
  11  22   1       58.01      175.52    135.97 o 
  13  22   1     2318.81     2159.19    236.90 o 
  15  22   1     3307.58     3128.82    264.59 o 
  17  22   1      858.40      865.23    241.41 o 
 -16  23   1      239.39      276.63    245.25 o 
 -14  23   1      654.88      589.20    242.80 o 
 -12  23   1       67.13      -30.64    217.79 o 
 -10  23   1      114.40      165.94    253.13 o 
  -8  23   1     3150.42     3261.48    169.12 o 
  -6  23   1     1886.89     1921.42    168.59 o 
  -4  23   1     2848.75     2640.48    136.39 o 
  -2  23   1     5138.60     5110.96    174.40 o 
   0  23   1     3476.57     3944.31    171.17 o 
   2  23   1     6880.73     7217.83    112.68 o 
   4  23   1     3104.99     3110.97     92.12 o 
   6  23   1      593.13      538.33     94.42 o 
   8  23   1        2.28       10.12    106.92 o 
  10  23   1      204.62      250.60    139.89 o 
  12  23   1       27.81      -91.05    202.42 o 
  14  23   1      100.86       88.70    214.60 o 
 -15  24   1      427.50      339.81    248.96 o 
 -13  24   1      550.21      663.58    240.47 o 
 -11  24   1       18.26      -11.35    226.15 o 
  -9  24   1     3370.93     3209.78    255.73 o 
  -7  24   1     2846.36     3130.35    226.19 o 
  -5  24   1      587.58      431.88    117.87 o 
  -3  24   1      886.26     1060.91    125.46 o 
  -1  24   1     8655.87     8297.11    166.81 o 
   1  24   1     6434.11     6499.65    154.66 o 
   3  24   1      519.91      525.12     78.91 o 
   5  24   1      532.71      546.19     97.37 o 
   7  24   1     1087.23     1062.70    148.29 o 
   9  24   1     2382.13     2507.29    170.58 o 
  11  24   1       17.88      174.92    204.94 o 
  13  24   1      725.03      724.21    228.69 o 
 -14  25   1      149.07      453.70    350.70 o 
 -12  25   1      141.96      698.98    490.92 o 
 -10  25   1     1279.84     1143.35    279.18 o 
  -8  25   1     2446.64     2181.97    241.27 o 
  -6  25   1      250.44      349.51    118.96 o 
  -4  25   1     1478.81     1396.34    134.62 o 
  -2  25   1     1623.95     1358.86    122.59 o 
   0  25   1     1998.52     1933.02     98.24 o 
   2  25   1      375.54      451.27     91.83 o 
   4  25   1       12.31       -3.62    117.66 o 
   6  25   1      284.81      293.01    141.96 o 
   8  25   1      823.83     1026.76    213.19 o 
  10  25   1     1842.35     1969.57    236.49 o 
  12  25   1     1271.25     1546.53    238.45 o 
 -13  26   1      309.39      337.02    344.85 o 
 -11  26   1       35.80       69.93    229.66 o 
  -9  26   1       12.29        7.43    221.59 o 
  -7  26   1      379.11      659.59    216.75 o 
  -5  26   1     2132.21     2257.44    144.81 o 
  -3  26   1      188.99      202.65    122.33 o 
  -1  26   1     3212.95     3519.41    143.92 o 
   1  26   1     5348.38     5463.63    150.02 o 
   3  26   1      767.32      606.21    125.53 o 
   5  26   1      142.74      165.69    146.70 o 
   7  26   1     2648.74     2696.12    253.39 o 
   9  26   1      935.59     1046.91    234.81 o 
  11  26   1        8.03       30.63    220.67 o 
 -12  27   1      838.96     1039.40    366.68 o 
 -10  27   1      800.05      919.07    256.52 o 
  -8  27   1       29.03       55.69    220.35 o 
  -6  27   1      949.31      981.99    229.57 o 
  -4  27   1      440.42      325.83    128.88 o 
  -2  27   1       53.97       85.18    116.39 o 
   0  27   1       92.86      157.75    127.80 o 
   2  27   1      291.44      324.02    150.52 o 
   4  27   1       12.77       -3.17    148.27 o 
   6  27   1      936.24      827.59    227.87 o 
   8  27   1     1679.38     1961.40    313.89 o 
  10  27   1      719.99      647.97    337.34 o 
 -11  28   1       82.99      150.47    346.90 o 
  -9  28   1        2.81      132.76    236.13 o 
  -7  28   1      534.80      284.39    219.27 o 
  -5  28   1      608.74      499.53    165.71 o 
  -3  28   1      165.59       82.85    162.50 o 
  -1  28   1      434.46      395.36    140.45 o 
   1  28   1     2082.29     2393.12    185.70 o 
   3  28   1      812.47      798.45    221.32 o 
   5  28   1       37.95       -6.06    217.97 o 
   7  28   1     1062.62     1389.41    248.70 o 
  -8  29   1       42.73      104.46    232.70 o 
  -6  29   1       29.88      121.29    313.16 o 
  -4  29   1      153.07       74.45    214.24 o 
  -2  29   1      406.27      356.41    212.26 o 
   0  29   1     1982.47     2352.47    193.97 o 
   2  29   1     1384.15     1601.28    235.03 o 
   4  29   1      401.10      615.29    231.18 o 
   6  29   1     1291.39     1334.23    346.85 o 
  -5  30   1     1031.83      750.03    239.78 o 
  -3  30   1        4.55     -118.32    324.89 o 
  -1  30   1      178.82      202.69    308.52 o 
   1  30   1       97.23      189.96    224.87 o 
   3  30   1     1426.01     1716.62    351.93 o 
   2   2   2      105.59      120.28     28.61 o 
  -1   3   2     7816.43     7552.61    154.63 o 
   1   3   2     2952.43     2794.81     43.97 o 
   3   3   2      621.45      997.17     29.89 o 
  -2   4   2       82.88      327.75     46.06 o 
   0   4   2    24115.28    24081.15    182.65 o 
   2   4   2      248.86      249.26     22.73 o 
   4   4   2    10466.81    11233.93    191.61 o 
  -3   5   2     5673.89     6092.83     91.80 o 
  -1   5   2      525.48      813.56     43.70 o 
   1   5   2     4549.61     5260.04    211.30 o 
   3   5   2     1967.67     2314.96    194.41 o 
   5   5   2      550.60      512.81     49.86 o 
  -4   6   2    18220.83    19146.85    241.60 o 
  -2   6   2     3080.71     2721.67     56.53 o 
   0   6   2    19533.53    21664.60    185.27 o 
   2   6   2      748.08      769.16     53.07 o 
   4   6   2    26515.84    26431.74    533.45 o 
   6   6   2    14901.16    15524.75    169.02 o 
  -5   7   2      366.14      390.50     31.53 o 
  -3   7   2        4.50       17.43     40.16 o 
  -1   7   2      291.36      343.12     37.53 o 
   1   7   2      813.60      687.87     41.27 o 
   3   7   2      202.84      318.74     24.47 o 
   5   7   2     3301.21     3096.05     75.57 o 
   7   7   2        3.11       22.73     57.65 o 
  -6   8   2     7016.73     7423.74     90.62 o 
  -4   8   2      256.38      368.58     43.13 o 
  -2   8   2    27981.54    28289.24    230.66 o 
   0   8   2    19160.45    19261.40    473.58 o 
   2   8   2     7742.74     6356.97    178.45 o 
   4   8   2    27089.97    24880.02    247.83 o 
   6   8   2     9785.60     9428.29    138.68 o 
   8   8   2       20.01       24.72     45.60 o 
  -7   9   2     5407.76     5897.84     90.22 o 
  -5   9   2     2648.20     2541.25     55.64 o 
  -3   9   2     1409.30     1433.77     53.67 o 
  -1   9   2      285.48      527.63     46.79 o 
   1   9   2    10137.10    11151.79    333.18 o 
   3   9   2       58.48       99.76     30.14 o 
   5   9   2     2123.19     2021.50     58.05 o 
   7   9   2       79.80       99.57     46.19 o 
   9   9   2       96.78       79.19     49.06 o 
  -8  10   2    16439.14    15796.48    106.38 o 
  -6  10   2      343.34      266.46     36.56 o 
  -4  10   2     2716.65     2737.53     60.51 o 
  -2  10   2     5494.50     5713.19     84.63 o 
   0  10   2    20375.06    21616.41    151.97 o 
   2  10   2     7433.47     7261.71     91.42 o 
   4  10   2     4400.96     3863.15    104.45 o 
   6  10   2      232.78      345.30     49.38 o 
   8  10   2    23178.61    22718.86    242.67 o 
  10  10   2    26375.21    25836.09    272.97 o 
  -9  11   2     1101.84     1034.20     45.03 o 
  -7  11   2     2021.29     1761.92     41.57 o 
  -5  11   2     3288.10     2929.72     59.79 o 
  -3  11   2      943.60     1076.82     46.68 o 
  -1  11   2     1064.49     1118.47     53.58 o 
   1  11   2      182.48      205.42     44.54 o 
   3  11   2      184.68      213.70     24.41 o 
   5  11   2        3.66       14.51     30.56 o 
   7  11   2      337.18      230.23     52.82 o 
   9  11   2      166.87      221.11     56.66 o 
  11  11   2      303.85      384.56     63.03 o 
 -10  12   2    32614.95    31304.72    423.03 o 
  -8  12   2     5219.71     5354.90     77.64 o 
  -6  12   2       16.42       47.00     43.18 o 
  -4  12   2     3831.94     3840.37     64.50 o 
  -2  12   2     9362.95    10146.65    107.22 o 
   0  12   2      158.42      233.49     54.41 o 
   2  12   2     2079.48     1873.86     63.44 o 
   4  12   2     9103.47     9092.59     76.52 o 
   6  12   2     2823.26     2674.27     71.31 o 
   8  12   2    21891.32    20704.84    230.70 o 
  10  12   2     7266.63     6704.03    100.71 o 
  12  12   2    12302.21    11998.91    130.91 o 
 -11  13   2     1428.32     1385.81     46.75 o 
  -9  13   2      935.49      900.30     56.91 o 
  -7  13   2       44.38       19.34     47.96 o 
  -5  13   2     3731.09     4126.03     73.95 o 
  -3  13   2      240.03      189.31     48.01 o 
  -1  13   2      991.41     1080.66     60.81 o 
   1  13   2      961.47      972.08     57.06 o 
   3  13   2      526.70      621.29     56.89 o 
   5  13   2      429.66      516.83     43.52 o 
   7  13   2     1214.74     1209.76     48.55 o 
   9  13   2      538.60      582.78     86.23 o 
  11  13   2      283.11      233.51     62.81 o 
  13  13   2     3453.93     3231.97     98.18 o 
 -12  14   2     1638.88     1600.19     45.71 o 
 -10  14   2    14021.43    14178.61    128.40 o 
  -8  14   2     5957.18     5687.98     82.18 o 
  -6  14   2     2716.99     2555.45     62.45 o 
  -4  14   2    35394.87    34568.19    355.67 o 
  -2  14   2    24247.63    24266.37    185.66 o 
   0  14   2    20210.66    20017.27    141.20 o 
   2  14   2    12859.63    12877.93    119.10 o 
   4  14   2      112.33       94.87     42.77 o 
   6  14   2     3891.85     4018.17     51.99 o 
   8  14   2     3847.17     3715.06    112.02 o 
  10  14   2     7700.77     7161.18    122.62 o 
  12  14   2     1188.93     1177.19     74.16 o 
  14  14   2      131.40      131.19     75.49 o 
 -13  15   2      579.56      476.93     59.15 o 
 -11  15   2      276.66      296.11     58.77 o 
  -9  15   2     1000.01      987.28     66.71 o 
  -7  15   2       41.46       46.90     42.20 o 
  -5  15   2     2618.16     2567.17     68.19 o 
  -3  15   2      609.05      697.96     72.57 o 
  -1  15   2       20.44       74.11     59.08 o 
   1  15   2     1354.25     1211.86     66.75 o 
   3  15   2      511.91      472.69     60.65 o 
   5  15   2      502.66      459.76     46.80 o 
   7  15   2      386.91      279.32     50.13 o 
   9  15   2      728.60      540.66    115.17 o 
  11  15   2      515.76      449.19     88.57 o 
  13  15   2      184.08      210.69     68.05 o 
  15  15   2      286.26      299.59     91.63 o 
 -14  16   2      174.74      188.13     93.92 o 
 -12  16   2      675.04      724.35     56.31 o 
 -10  16   2      848.89      686.53     68.86 o 
  -8  16   2       10.38       29.95     50.42 o 
  -6  16   2      752.18      792.82     63.16 o 
  -4  16   2     8072.38     8314.71    101.66 o 
  -2  16   2    20444.93    20122.84    223.00 o 
   0  16   2    23988.96    23260.46    169.46 o 
   2  16   2      742.06      759.35     72.00 o 
   4  16   2      576.29      599.40     55.85 o 
   6  16   2      478.55      596.36     45.45 o 
   8  16   2     1319.41     1310.37     60.79 o 
  10  16   2       28.39       81.46    116.11 o 
  12  16   2      940.85      887.26     98.40 o 
  14  16   2     2412.60     2248.60    135.74 o 
  16  16   2     1192.20     1169.00    222.15 o 
 -15  17   2      545.06      681.06    253.14 o 
 -13  17   2      194.83      466.77    105.98 o 
 -11  17   2     3249.10     3315.37    100.21 o 
  -9  17   2     4267.95     3852.19    105.11 o 
  -7  17   2      856.95      911.81     62.11 o 
  -5  17   2      169.30      130.13     63.72 o 
  -3  17   2     3599.13     3512.99     89.58 o 
  -1  17   2      244.95      149.46     74.73 o 
   1  17   2     3490.30     3580.34     89.89 o 
   3  17   2        1.24        5.12     68.59 o 
   5  17   2     2381.75     2482.00     75.48 o 
   7  17   2        6.62      -13.34     28.69 o 
   9  17   2      129.93      216.63    117.63 o 
  11  17   2        3.77      -22.72     92.15 o 
  13  17   2      183.59      146.49     95.85 o 
  15  17   2     2164.85     1685.18    226.65 o 
  17  17   2       99.53      115.09    221.19 o 
 -16  18   2     6793.80     6507.06    310.39 o 
 -14  18   2     6669.08     6740.81    303.50 o 
 -12  18   2     1766.34     1566.10    120.53 o 
 -10  18   2       26.48      -12.67     78.55 o 
  -8  18   2     1210.15     1154.51     77.22 o 
  -6  18   2     4043.43     3826.99    107.94 o 
  -4  18   2     2131.74     1862.31     82.16 o 
  -2  18   2     4367.91     4394.56    118.49 o 
   0  18   2     6632.41     6526.38    122.57 o 
   2  18   2      249.12      198.39     70.86 o 
   4  18   2     9173.86     9455.63    181.24 o 
   6  18   2    24752.13    23968.86    195.70 o 
   8  18   2     8293.97     7994.56    180.40 o 
  10  18   2     5356.29     5460.20    193.03 o 
  12  18   2       64.02       68.86     97.91 o 
  14  18   2      194.06      169.69    143.02 o 
  16  18   2      588.12      477.01    225.45 o 
  18  18   2     4037.34     3898.89    281.76 o 
 -17  19   2        2.53      -16.81    230.50 o 
 -15  19   2      332.56      349.75    230.39 o 
 -13  19   2      145.14      351.73    214.36 o 
 -11  19   2      164.55      197.34    134.81 o 
  -9  19   2      750.44      742.96     99.22 o 
  -7  19   2     2924.09     2764.31     98.48 o 
  -5  19   2        1.70        4.53     81.88 o 
  -3  19   2     1917.03     1657.10    103.03 o 
  -1  19   2       10.04      -41.23     80.51 o 
   1  19   2     1388.29     1281.68     86.01 o 
   3  19   2      116.11      182.23     44.56 o 
   5  19   2     1771.52     1903.07     74.79 o 
   7  19   2      452.08      447.63     44.65 o 
   9  19   2      283.92      328.82    134.66 o 
  11  19   2      200.38      204.11    133.91 o 
  13  19   2     2410.53     2527.28    170.95 o 
  15  19   2      111.81      140.19    210.92 o 
  17  19   2       21.08      -65.33    220.79 o 
  19  19   2       12.05       15.39    234.16 o 
 -18  20   2     2625.00     2669.30    280.18 o 
 -16  20   2     5077.08     4722.66    305.31 o 
 -14  20   2     6996.26     6795.72    313.48 o 
 -12  20   2     1474.62     1591.58    234.08 o 
 -10  20   2      122.25       67.33    198.60 o 
  -8  20   2       15.17       -3.20     84.96 o 
  -6  20   2      191.08      173.31     97.38 o 
  -4  20   2      408.44      499.14     95.25 o 
  -2  20   2     3322.86     3492.23    122.42 o 
   0  20   2      565.13      581.38     83.17 o 
   2  20   2      114.78      204.05     82.76 o 
   4  20   2     6355.07     6774.99    123.24 o 
   6  20   2     6531.48     6554.82    125.09 o 
   8  20   2    13314.37    13053.64    164.17 o 
  10  20   2     4306.80     4221.76    187.42 o 
  12  20   2      760.05      860.82    156.35 o 
  14  20   2      135.26       94.17    149.51 o 
  16  20   2        3.71       25.68    219.31 o 
  18  20   2      305.87      237.49    236.70 o 
 -17  21   2       68.46      217.42    247.03 o 
 -15  21   2        6.29      160.88    228.61 o 
 -13  21   2       26.57       49.33    217.76 o 
 -11  21   2      149.23       91.11    207.19 o 
  -9  21   2        6.87      104.98    199.20 o 
  -7  21   2        1.32       -1.06     91.16 o 
  -5  21   2      217.89       63.92     90.86 o 
  -3  21   2       26.96       30.66     96.76 o 
  -1  21   2     1711.67     1586.62    109.64 o 
   1  21   2      166.59      290.15     84.97 o 
   3  21   2     1294.40     1245.00     54.97 o 
   5  21   2       55.25       70.07     63.79 o 
   7  21   2     1177.22     1211.02     79.48 o 
   9  21   2      183.42      199.02    140.80 o 
  11  21   2      630.71      629.66    150.42 o 
  13  21   2      831.49      598.14    159.50 o 
  15  21   2      256.17      239.67    217.33 o 
  17  21   2      431.10      214.90    236.15 o 
 -16  22   2     1257.82     1276.50    259.03 o 
 -14  22   2     3634.50     3473.26    283.39 o 
 -12  22   2      230.35      180.16    216.17 o 
 -10  22   2     1964.20     2384.19    245.90 o 
  -8  22   2     6617.14     6555.17    270.10 o 
  -6  22   2     8757.31     8909.49    217.19 o 
  -4  22   2     1229.53     1430.37    121.24 o 
  -2  22   2      172.43      112.17     97.36 o 
   0  22   2       13.88       80.31     89.39 o 
   2  22   2     1392.24     2149.19    256.28 o 
   4  22   2     4897.84     5271.25    103.19 o 
   6  22   2     1552.17     1619.81     87.22 o 
   8  22   2     4482.53     4641.53    169.32 o 
  10  22   2      716.93      817.21    155.73 o 
  12  22   2       63.24       91.23    148.89 o 
  14  22   2     1733.24     1726.07    173.53 o 
  16  22   2     2723.81     2645.52    270.39 o 
 -15  23   2       44.96       26.56    235.12 o 
 -13  23   2       17.59      157.14    224.66 o 
 -11  23   2      292.88      574.25    225.86 o 
  -9  23   2       44.81      157.21    209.03 o 
  -7  23   2       48.85       70.07    131.20 o 
  -5  23   2       79.28       42.66    117.24 o 
  -3  23   2      243.17      268.87    114.62 o 
  -1  23   2       14.00       41.08     91.28 o 
   1  23   2       53.88       90.23     90.95 o 
   3  23   2      845.21      675.65     78.64 o 
   5  23   2       74.93       92.06     96.70 o 
   7  23   2      568.60      645.08    118.77 o 
   9  23   2        9.88        5.72    118.64 o 
  11  23   2     1591.59     1699.14    169.76 o 
  13  23   2      616.08      510.10    220.72 o 
  15  23   2       38.22      -91.09    231.09 o 
 -14  24   2      253.87      239.28    243.05 o 
 -12  24   2       10.35      128.15    229.89 o 
 -10  24   2      316.78      547.54    228.37 o 
  -8  24   2     5461.23     5079.35    289.09 o 
  -6  24   2     9178.11     8688.99    216.24 o 
  -4  24   2     3349.47     3143.33    181.28 o 
  -2  24   2       81.70       35.23    108.04 o 
   0  24   2      341.54      304.67     98.97 o 
   2  24   2      584.09      508.89     82.69 o 
   4  24   2       52.52       15.58     99.99 o 
   6  24   2      419.51      460.96    121.73 o 
   8  24   2      578.24      644.22    124.25 o 
  10  24   2      121.15       85.59    154.47 o 
  12  24   2      312.21      460.73    225.39 o 
  14  24   2     3125.66     3305.12    396.81 o 
 -13  25   2       31.36      203.95    240.11 o 
 -11  25   2       11.50       77.09    226.02 o 
  -9  25   2        9.65      146.00    214.98 o 
  -7  25   2       19.47      278.71    210.31 o 
  -5  25   2      131.26      204.44    122.08 o 
  -3  25   2       13.44      -30.99    110.28 o 
  -1  25   2      348.79      292.03    101.44 o 
   1  25   2      542.50      501.95     94.18 o 
   3  25   2       17.91      -90.01    123.71 o 
   5  25   2       55.13       32.30    121.53 o 
   7  25   2       18.63       -3.04    145.98 o 
   9  25   2       17.68       13.34    155.35 o 
  11  25   2      127.48      318.55    220.02 o 
 -12  26   2      601.39      864.86    348.05 o 
 -10  26   2      789.76      799.88    240.13 o 
  -8  26   2      919.92     1012.20    233.81 o 
  -6  26   2     3175.95     3112.16    257.27 o 
  -4  26   2     4074.85     3918.45    176.51 o 
  -2  26   2        4.70      -10.46    103.58 o 
   0  26   2     1389.54     1368.34    123.81 o 
   2  26   2     2245.31     2153.13    178.65 o 
   4  26   2      574.38      497.28    132.42 o 
   6  26   2       44.02      -47.15    153.43 o 
   8  26   2       19.41        7.47    157.36 o 
  10  26   2       39.63      -35.13    221.03 o 
 -11  27   2       14.18      138.42    334.80 o 
  -9  27   2       37.51        2.00    236.10 o 
  -7  27   2        2.46      144.88    219.76 o 
  -5  27   2       23.38      -59.33    207.03 o 
  -3  27   2       12.45       64.82    132.82 o 
  -1  27   2       23.89        0.66    128.75 o 
   1  27   2      204.64      151.05    136.73 o 
   3  27   2       31.06      -59.26    135.55 o 
   5  27   2        3.47       -7.35    161.31 o 
   7  27   2       25.88       17.99    213.52 o 
   9  27   2        1.70      -14.25    307.95 o 
 -10  28   2      276.42      488.39    345.50 o 
  -8  28   2      266.20      351.34    229.87 o 
  -6  28   2      870.26      897.80    234.40 o 
  -4  28   2      195.41      191.93    163.03 o 
  -2  28   2       85.55       20.82    168.24 o 
   0  28   2     1430.87     1810.28    162.27 o 
   2  28   2     6419.39     6745.25    290.52 o 
   4  28   2     3166.13     2841.76    202.19 o 
   6  28   2      846.88      823.07    229.25 o 
   8  28   2      324.41       82.01    317.25 o 
  -7  29   2      109.89      251.73    333.52 o 
  -5  29   2      331.42      166.83    223.55 o 
  -3  29   2      117.83      109.74    176.06 o 
  -1  29   2      257.81      247.85    179.40 o 
   1  29   2       48.95       20.58    170.57 o 
   3  29   2        6.46      212.68    225.60 o 
   5  29   2        9.46      -33.60    303.21 o 
  -4  30   2       73.25      -33.79    231.00 o 
  -2  30   2      407.81      347.16    220.03 o 
   0  30   2     1871.47     1949.28    369.69 o 
   2  30   2     1990.87     2667.14    358.02 o 
   4  30   2     2956.51     3408.76    383.67 o 
   0   1   3    35850.17    34045.29    132.89 o 
  -1   2   3      381.85      476.57     35.38 o 
   1   2   3    60746.72    66593.58    514.30 o 
  -2   3   3     1855.44     2416.05     44.95 o 
   0   3   3    20246.18    21067.19    184.29 o 
   2   3   3    12800.07    12949.38     69.51 o 
  -3   4   3     8685.43     8726.64    100.63 o 
  -1   4   3    22318.19    22378.30    193.23 o 
   1   4   3    14034.96    14163.63    105.69 o 
   3   4   3    36944.09    36695.09    187.29 o 
  -4   5   3    12128.68    11759.54    125.45 o 
  -2   5   3      272.69      293.37     46.80 o 
   0   5   3    18137.72    19911.93    100.79 o 
   2   5   3    20735.75    20908.83     82.47 o 
   4   5   3    19054.80    19831.08    222.42 o 
  -5   6   3     1816.60     1824.04     78.22 o 
  -3   6   3    17956.19    18738.35    254.40 o 
  -1   6   3    10327.50    12013.66    151.53 o 
   1   6   3    21353.81    22586.88    113.65 o 
   3   6   3    18453.55    17923.98    156.75 o 
   5   6   3     3292.02     3101.83     48.64 o 
  -6   7   3      395.05      533.21     34.85 o 
  -4   7   3     9589.57     9604.36    268.56 o 
  -2   7   3    44064.63    42370.28    598.54 o 
   0   7   3     4586.57     4238.12     68.27 o 
   2   7   3       96.38      212.10     30.04 o 
   4   7   3    17720.42    16642.34    132.40 o 
   6   7   3     8159.26     7391.33    122.18 o 
  -7   8   3      394.17      431.55     44.97 o 
  -5   8   3     5913.05     5576.36    104.10 o 
  -3   8   3      596.23      678.62     53.26 o 
  -1   8   3     1231.79     1152.04     47.46 o 
   1   8   3     2251.82     1856.55     50.75 o 
   3   8   3     1711.58     1595.33    120.70 o 
   5   8   3    12884.23    11550.13    233.77 o 
   7   8   3     1585.17     1472.66     45.59 o 
  -8   9   3    19679.91    19397.84    192.92 o 
  -6   9   3     2761.78     2774.22     53.36 o 
  -4   9   3    11931.82    11799.70    182.65 o 
  -2   9   3    13888.39    14287.81    143.05 o 
   0   9   3     2890.26     3626.86     95.20 o 
   2   9   3     2080.20     1992.09    183.70 o 
   4   9   3     1339.27     2068.34     87.74 o 
   6   9   3     1105.67     1103.43     66.22 o 
   8   9   3      236.29      170.15     27.97 o 
  -9  10   3     5607.24     5233.74    121.49 o 
  -7  10   3     1447.18     1588.37     32.07 o 
  -5  10   3     4958.62     4570.81     72.14 o 
  -3  10   3     6041.59     5945.33     87.96 o 
  -1  10   3      650.56      792.99     52.62 o 
   1  10   3     1935.05     2272.69    158.85 o 
   3  10   3     2862.96     3197.28    171.58 o 
   5  10   3    10110.86    10424.95    141.43 o 
   7  10   3      958.93      744.88     62.17 o 
   9  10   3    11119.47    10602.94    204.39 o 
 -10  11   3    11815.03    11255.95    183.31 o 
  -8  11   3     7944.96     7119.01     89.91 o 
  -6  11   3    10320.01    10399.18     94.60 o 
  -4  11   3     1734.30     1769.01     60.01 o 
  -2  11   3      880.60     1094.69     58.83 o 
   0  11   3      903.26     1143.23     91.51 o 
   2  11   3     1127.54     1570.81     98.83 o 
   4  11   3      847.21      858.77     48.62 o 
   6  11   3      890.78      807.68     71.35 o 
   8  11   3    12064.22    10710.23    204.96 o 
  10  11   3     3225.19     3121.12     87.61 o 
 -11  12   3     4673.40     4592.80    102.11 o 
  -9  12   3    11810.11    12405.26    138.93 o 
  -7  12   3     2356.90     2228.51     55.72 o 
  -5  12   3     5580.54     6022.96    107.82 o 
  -3  12   3    16772.88    17835.78    127.44 o 
  -1  12   3     8274.47     8454.40    123.53 o 
   1  12   3     5336.33     6280.64    186.89 o 
   3  12   3    13998.08    13997.31    299.80 o 
   5  12   3     7474.59     7433.01    134.97 o 
   7  12   3     3763.17     3696.35     98.77 o 
   9  12   3     2192.13     2100.80     90.18 o 
  11  12   3     2791.49     2817.37     89.70 o 
 -12  13   3      928.63     1018.01     89.56 o 
 -10  13   3     3005.05     2895.24     99.94 o 
  -8  13   3     4011.13     4061.25     73.86 o 
  -6  13   3      161.15       95.53     48.97 o 
  -4  13   3     5466.26     5547.50     86.94 o 
  -2  13   3     3881.51     3573.24     79.38 o 
   0  13   3     2331.72     2157.08     61.04 o 
   2  13   3     4510.56     4780.71     65.48 o 
   4  13   3       25.90       56.44     32.86 o 
   6  13   3     5482.01     5263.04    126.46 o 
   8  13   3     5558.39     4883.63    112.47 o 
  10  13   3     4822.89     4689.98    101.96 o 
  12  13   3      182.90      158.15     79.18 o 
 -13  14   3      322.35      291.58     97.62 o 
 -11  14   3     3032.70     3145.80    119.13 o 
  -9  14   3     1797.14     1747.35     63.36 o 
  -7  14   3       56.98       42.70     47.69 o 
  -5  14   3     5511.35     5411.82    142.40 o 
  -3  14   3    18203.91    18519.39    160.53 o 
  -1  14   3    13860.94    13960.38    124.36 o 
   1  14   3     2149.83     2006.40     65.15 o 
   3  14   3     2811.10     2980.68     87.81 o 
   5  14   3     4282.03     3870.37    118.28 o 
   7  14   3      464.28      401.28     92.36 o 
   9  14   3      931.60      874.22     87.50 o 
  11  14   3     2838.01     2849.68    101.33 o 
  13  14   3     3317.40     3237.73    109.37 o 
 -14  15   3      470.33      978.08    306.82 o 
 -12  15   3     4835.78     4422.78     93.88 o 
 -10  15   3      253.69      225.42     52.54 o 
  -8  15   3     1124.63     1322.78     53.99 o 
  -6  15   3     3421.45     3496.29     91.28 o 
  -4  15   3     3248.13     3327.41     88.03 o 
  -2  15   3     5787.06     6130.30    112.11 o 
   0  15   3    10795.50    10968.27    139.13 o 
   2  15   3     5073.36     4945.34    107.13 o 
   4  15   3     7165.95     6795.88     80.53 o 
   6  15   3     7573.28     7746.98    149.84 o 
   8  15   3     3567.20     3248.26    121.67 o 
  10  15   3     1973.75     2067.34    144.18 o 
  12  15   3      365.43      420.29    103.61 o 
  14  15   3     1909.11     1999.28    104.36 o 
 -15  16   3     2142.47     1979.89    230.02 o 
 -13  16   3     1037.85      999.33    108.83 o 
 -11  16   3     7228.27     6661.86    289.14 o 
  -9  16   3      784.29      970.51     74.54 o 
  -7  16   3      915.01      911.92     79.18 o 
  -5  16   3      184.39      267.37     71.42 o 
  -3  16   3     1315.95     1515.22     88.33 o 
  -1  16   3    10625.07    10190.10    138.44 o 
   1  16   3     1618.54     1742.56     74.70 o 
   3  16   3     3298.28     2915.23    144.25 o 
   5  16   3     9523.91     9218.59     84.24 o 
   7  16   3     3978.47     3811.47    130.19 o 
   9  16   3      317.84      232.20     99.06 o 
  11  16   3     1249.95     1181.75    111.60 o 
  13  16   3     5837.63     5385.31    153.87 o 
  15  16   3      303.08      211.64    200.06 o 
 -16  17   3     1283.99     1197.48    235.30 o 
 -14  17   3     2318.72     2186.37    241.17 o 
 -12  17   3     1457.69     1155.11    224.42 o 
 -10  17   3      690.20      722.07     91.12 o 
  -8  17   3      731.10      593.55     66.74 o 
  -6  17   3    12406.90    12287.49    255.57 o 
  -4  17   3     3198.59     3256.36    102.65 o 
  -2  17   3       66.54       92.19     73.30 o 
   0  17   3     1227.74     1212.39     78.31 o 
   2  17   3     1830.12     1779.24     65.87 o 
   4  17   3      526.96      523.60     53.39 o 
   6  17   3     1100.42      898.01     67.06 o 
   8  17   3      185.53      223.01    100.48 o 
  10  17   3      939.39      831.49    137.25 o 
  12  17   3       17.31       23.67    108.35 o 
  14  17   3      786.87      849.61    159.52 o 
  16  17   3     4796.37     4889.76    284.42 o 
 -17  18   3     2710.16     2717.99    261.96 o 
 -15  18   3     3453.01     3907.79    281.36 o 
 -13  18   3      502.81      479.32    216.62 o 
 -11  18   3      595.90      515.68    218.59 o 
  -9  18   3     3111.69     3209.74    142.07 o 
  -7  18   3      242.24      353.65     95.79 o 
  -5  18   3     1836.46     2012.35    161.48 o 
  -3  18   3      511.34      532.74     86.09 o 
  -1  18   3       47.45       73.93     74.35 o 
   1  18   3     2831.72     2949.65    102.90 o 
   3  18   3      207.33      309.66     73.08 o 
   5  18   3    12273.22    11844.85    105.12 o 
   7  18   3     8741.73     8838.09    173.12 o 
   9  18   3     1728.77     2156.65    185.68 o 
  11  18   3     1527.81     1489.50    156.04 o 
  13  18   3      374.49      379.21    154.76 o 
  15  18   3      189.13       63.22    212.25 o 
  17  18   3       14.51       -2.57    230.37 o 
 -18  19   3     1008.83     1011.50    256.77 o 
 -16  19   3     1779.82     1920.09    257.70 o 
 -14  19   3     3247.47     3208.27    271.66 o 
 -12  19   3     4774.62     4344.37    653.20 o 
 -10  19   3     3518.33     2937.10    254.24 o 
  -8  19   3     1947.93     2157.83    101.41 o 
  -6  19   3      514.77      647.44    107.67 o 
  -4  19   3     4084.09     3823.23    117.76 o 
  -2  19   3     9271.98     8966.63    155.04 o 
   0  19   3      114.65      207.01     80.29 o 
   2  19   3     1603.56     1572.75     74.00 o 
   4  19   3      674.07      755.03     61.58 o 
   6  19   3     1088.74      936.75     60.54 o 
   8  19   3     5582.43     5650.14    156.87 o 
  10  19   3     5007.69     4994.93    197.57 o 
  12  19   3      895.53      898.99    162.75 o 
  14  19   3     3519.97     3705.94    203.76 o 
  16  19   3     1694.08     1827.93    270.34 o 
  18  19   3     2094.27     2020.92    265.05 o 
 -17  20   3     2543.85     2705.58    285.10 o 
 -15  20   3     2756.65     2852.91    271.86 o 
 -13  20   3      331.23      413.79    246.98 o 
 -11  20   3      578.49      417.54    226.31 o 
  -9  20   3     2837.91     2572.70    246.45 o 
  -7  20   3     2932.44     3119.78    233.11 o 
  -5  20   3     1053.96     1022.37    120.97 o 
  -3  20   3     1350.83     1635.43    117.91 o 
  -1  20   3     2172.35     2182.93    100.84 o 
   1  20   3       68.78      180.25     83.10 o 
   3  20   3     1880.50     1859.31     78.96 o 
   5  20   3     1148.72     1203.50     60.74 o 
   7  20   3     2981.73     2918.77    138.21 o 
   9  20   3     4648.87     4452.16    154.16 o 
  11  20   3        8.90      -45.95    152.57 o 
  13  20   3      772.79      804.48    169.98 o 
  15  20   3     2314.94     2335.99    195.02 o 
  17  20   3        9.11     -117.81    231.11 o 
 -16  21   3      889.24     1067.52    255.44 o 
 -14  21   3     2064.49     2142.45    260.12 o 
 -12  21   3     1230.53     1049.63    236.82 o 
 -10  21   3      201.12      112.93    228.64 o 
  -8  21   3       79.18       16.22    203.70 o 
  -6  21   3      369.87      386.80    118.71 o 
  -4  21   3      299.71      218.23    104.88 o 
  -2  21   3        2.32      -22.21     96.21 o 
   0  21   3       91.92      150.52     87.89 o 
   2  21   3     1881.95     2008.24    154.30 o 
   4  21   3    13296.78    13051.14    190.43 o 
   6  21   3     2489.16     2228.45    131.85 o 
   8  21   3      139.48      241.43    115.54 o 
  10  21   3      650.79      895.85    159.86 o 
  12  21   3     4699.84     5021.70    317.42 o 
  14  21   3      196.67      110.46    165.39 o 
  16  21   3      290.59      293.11    240.81 o 
 -17  22   3      261.41      490.48    356.74 o 
 -15  22   3     1119.47      971.94    262.34 o 
 -13  22   3     1771.37     1886.08    264.22 o 
 -11  22   3     2351.38     2440.61    261.68 o 
  -9  22   3     4383.76     4263.20    284.84 o 
  -7  22   3     3863.18     4316.44    264.33 o 
  -5  22   3     1781.49     2023.06    145.83 o 
  -3  22   3      119.16      169.56    104.81 o 
  -1  22   3     3231.73     3379.66    118.41 o 
   1  22   3     2031.89     2059.99    104.60 o 
   3  22   3      557.11      654.10     74.10 o 
   5  22   3     1258.61     1358.53    113.30 o 
   7  22   3      646.41      689.09    122.89 o 
   9  22   3      485.81      403.21    120.71 o 
  11  22   3      709.67      492.73    165.32 o 
  13  22   3     1700.31     1685.50    183.68 o 
  15  22   3     3499.48     3243.86    206.60 o 
 -16  23   3      943.41      743.68    375.83 o 
 -14  23   3      775.68      885.50    258.26 o 
 -12  23   3      134.97      262.74    235.53 o 
 -10  23   3      407.98      531.56    227.15 o 
  -8  23   3     2099.79     2359.19    268.41 o 
  -6  23   3     3489.61     4017.37    651.48 o 
  -4  23   3     2349.65     2102.35    125.33 o 
  -2  23   3     1849.17     1830.29    113.66 o 
   0  23   3     1787.11     2170.12    114.43 o 
   2  23   3     4027.23     4173.60    143.47 o 
   4  23   3     1650.77     1561.45    119.30 o 
   6  23   3     2233.57     2106.75    124.59 o 
   8  23   3      704.56      642.80    122.24 o 
  10  23   3      123.41       68.57    154.23 o 
  12  23   3      431.48      387.67    164.03 o 
  14  23   3      462.31      442.24    178.46 o 
 -15  24   3     1036.75     1207.03    390.90 o 
 -13  24   3        4.78       88.47    242.95 o 
 -11  24   3      386.23      478.08    235.83 o 
  -9  24   3      560.78      481.04    223.88 o 
  -7  24   3     4325.41     4545.00    374.01 o 
  -5  24   3     2986.82     3059.47    340.13 o 
  -3  24   3      273.27      299.28    114.60 o 
  -1  24   3     1367.35     1453.22    111.01 o 
   1  24   3      737.96      890.11    119.04 o 
   3  24   3      592.49      578.27    113.61 o 
   5  24   3       10.73      -20.06    108.19 o 
   7  24   3     2005.07     1973.22    148.81 o 
   9  24   3     1951.15     2058.08    154.12 o 
  11  24   3      557.41      748.16    175.30 o 
  13  24   3     2632.83     2632.23    366.81 o 
 -14  25   3        1.13       24.06    357.92 o 
 -12  25   3      415.32      629.39    368.87 o 
 -10  25   3     1360.39     1386.77    251.56 o 
  -8  25   3     1655.77     2715.09    522.92 o 
  -6  25   3     2024.38     3961.86   1680.72 o 
  -4  25   3     2468.86     2379.26    216.87 o 
  -2  25   3      862.10      658.52    110.51 o 
   0  25   3      253.16      247.86    116.24 o 
   2  25   3      196.24       69.53    112.96 o 
   4  25   3       10.22      -65.97    130.91 o 
   6  25   3        9.88       18.34    134.37 o 
   8  25   3      235.09      256.06    161.18 o 
  10  25   3       28.80       61.58    170.89 o 
  12  25   3     3154.99     2946.41    364.28 o 
 -13  26   3      152.18      342.88    364.78 o 
 -11  26   3        9.88       26.17    349.56 o 
  -9  26   3      351.50      488.34    238.75 o 
  -7  26   3      439.74      381.91    222.92 o 
  -5  26   3      622.29      564.68    177.08 o 
  -3  26   3       58.64      -10.32    143.37 o 
  -1  26   3      726.94      665.57    121.81 o 
   1  26   3     3610.21     3732.82    154.03 o 
   3  26   3     1425.34     1483.04    154.40 o 
   5  26   3       10.61       69.42    136.64 o 
   7  26   3      728.62      725.44    174.48 o 
   9  26   3     1451.04     1369.18    222.48 o 
 -12  27   3      344.27      216.50    373.51 o 
 -10  27   3     1332.11     1603.17    379.96 o 
  -8  27   3     1033.25     1514.77    256.16 o 
  -6  27   3      591.59      677.87    183.82 o 
  -4  27   3      352.32      102.17    176.00 o 
  -2  27   3       45.54       77.98    145.34 o 
   0  27   3      123.85      184.22    143.68 o 
   2  27   3     1209.48     1256.80    161.69 o 
   4  27   3      938.54      783.64    152.69 o 
   6  27   3      453.02      440.75    174.31 o 
   8  27   3       41.15      186.85    307.74 o 
  -9  28   3        3.78      185.36    351.13 o 
  -7  28   3      873.60      972.51    372.94 o 
  -5  28   3      245.57      181.13    182.06 o 
  -3  28   3        8.41     -101.03    175.19 o 
  -1  28   3      263.78      218.36    180.65 o 
   1  28   3     1632.27     1730.40    188.15 o 
   3  28   3     3037.50     2959.58    209.62 o 
   5  28   3     1006.60      920.81    226.97 o 
   7  28   3      508.02      228.68    304.50 o 
  -4  29   3      154.44      227.47    336.62 o 
  -2  29   3     1337.36     1408.01    207.94 o 
   0  29   3     1893.17     1810.01    210.90 o 
   2  29   3     1734.19     1397.05    352.69 o 
   4  29   3     1032.91      872.17    233.94 o 
   6  29   3      818.44      328.65    335.42 o 
   1  30   3      853.68      747.86    335.43 o 
   0   0   4   270901.69   272786.09   4058.61 o 
   1   1   4     3355.25     3142.15     52.29 o 
   0   2   4   195889.11   203064.48   1136.30 o 
   2   2   4    49421.42    52047.02    427.40 o 
  -1   3   4    12617.09    14031.35    100.34 o 
   1   3   4     8151.77     9177.39     68.40 o 
   3   3   4      825.64     1018.67     44.98 o 
  -2   4   4      182.52      274.56     41.24 o 
   0   4   4    17938.28    17806.07    179.09 o 
   2   4   4     2328.00     2429.94     41.05 o 
   4   4   4      299.20      441.22     38.67 o 
  -3   5   4     1360.19     1545.35     46.30 o 
  -1   5   4     4983.04     4903.43     65.59 o 
   1   5   4    23025.06    23210.65    232.65 o 
   3   5   4    37406.77    38539.36    300.50 o 
   5   5   4      293.98      441.23     37.25 o 
  -4   6   4    25201.30    24756.67    180.01 o 
  -2   6   4     7230.79     6818.55     78.02 o 
   0   6   4     4508.91     5051.41     73.84 o 
   2   6   4      966.28      989.09     38.22 o 
   4   6   4     2551.94     3072.86     85.72 o 
   6   6   4     6279.39     6240.06     68.40 o 
  -5   7   4      649.51      870.03     46.43 o 
  -3   7   4     1269.25     1101.89     45.26 o 
  -1   7   4     6648.51     7738.98    160.98 o 
   1   7   4     2446.32     2368.22     53.40 o 
   3   7   4      625.01      575.77     33.30 o 
   5   7   4     6865.53     7042.54     95.76 o 
   7   7   4        1.41       74.21     59.41 o 
  -6   8   4   104858.69   108341.39   1360.25 o 
  -4   8   4   111288.89   114503.09   1174.90 o 
  -2   8   4    23687.85    22782.70    271.72 o 
   0   8   4     4622.16     4763.59     66.90 o 
   2   8   4      223.99      212.50     34.98 o 
   4   8   4     1197.86     1346.64     68.98 o 
   6   8   4     3403.55     3968.84     59.27 o 
   8   8   4    15791.87    15509.61    278.85 o 
  -7   9   4     6839.45     7893.55     91.00 o 
  -5   9   4     2280.38     2514.04     67.21 o 
  -3   9   4       73.41       49.14     52.73 o 
  -1   9   4     1898.06     2146.46     53.51 o 
   1   9   4    10506.19    10699.87    148.26 o 
   3   9   4      301.07      296.98     31.56 o 
   5   9   4      247.69      176.25     41.84 o 
   7   9   4     1284.41     1309.37     50.23 o 
   9   9   4     5045.93     5041.59     77.69 o 
  -8  10   4    17861.75    16825.99    275.33 o 
  -6  10   4    93352.73    93625.11   1102.41 o 
  -4  10   4    94985.78    94956.39   1088.14 o 
  -2  10   4    42498.54    42317.11    589.26 o 
   0  10   4     1033.37     1057.64     42.86 o 
   2  10   4     7334.59     7585.60    277.67 o 
   4  10   4     5210.32     5686.58    276.12 o 
   6  10   4     1254.08     1165.28     40.46 o 
   8  10   4     2018.76     2052.66     78.67 o 
  10  10   4      592.02      675.87     47.39 o 
  -9  11   4     7319.61     6800.05    110.79 o 
  -7  11   4       68.56       86.92     34.97 o 
  -5  11   4     2332.57     2390.46     73.16 o 
  -3  11   4     3246.80     3187.93     76.94 o 
  -1  11   4      141.95      233.90     48.32 o 
   1  11   4       55.34       57.83     38.47 o 
   3  11   4     9011.58    12057.05    750.26 o 
   5  11   4     2032.09     2060.39     60.24 o 
   7  11   4     7944.26     8218.84    119.06 o 
   9  11   4     8279.71     8150.72    156.19 o 
  11  11   4      496.91      380.29     46.36 o 
 -10  12   4      479.22      367.42     52.30 o 
  -8  12   4     6387.44     5736.87    213.70 o 
  -6  12   4    15833.77    15829.51    289.94 o 
  -4  12   4    31382.11    32936.09    246.72 o 
  -2  12   4     9999.47    10037.66    173.82 o 
   0  12   4      492.50      526.13     46.51 o 
   2  12   4    12219.95    13092.30    104.62 o 
   4  12   4    39064.07    40183.05   1085.91 o 
   6  12   4    25019.24    24872.51    235.04 o 
   8  12   4     2353.52     2093.54    100.53 o 
  10  12   4      129.94      104.81     82.37 o 
  12  12   4      126.42      102.46    100.47 o 
 -11  13   4       20.75       39.49     44.24 o 
  -9  13   4     1743.46     1647.51    107.21 o 
  -7  13   4     1086.50     1021.29     58.28 o 
  -5  13   4     2630.72     2827.81     85.99 o 
  -3  13   4     9005.63     9388.03    121.95 o 
  -1  13   4     6072.57     6111.09     79.63 o 
   1  13   4     1073.23     1219.45     66.06 o 
   3  13   4     1240.45     1452.18    124.83 o 
   5  13   4      118.91      158.93     47.90 o 
   7  13   4     2977.51     2512.01    123.90 o 
   9  13   4     5958.32     5602.74    147.89 o 
  11  13   4     2277.01     2197.72    140.09 o 
  13  13   4       64.79       78.24    138.15 o 
 -12  14   4     1570.62     1752.95    210.25 o 
 -10  14   4      871.09      985.83     94.33 o 
  -8  14   4      190.55      227.72     36.83 o 
  -6  14   4      457.65      498.46     76.29 o 
  -4  14   4       78.84      100.02     82.32 o 
  -2  14   4      205.75      233.09     73.28 o 
   0  14   4      287.16      244.33     58.52 o 
   2  14   4    22122.81    25681.97   1145.66 o 
   4  14   4    84279.54    84872.88   1496.67 o 
   6  14   4    49104.20    49443.82   1133.50 o 
   8  14   4     6527.86     5977.94    153.22 o 
  10  14   4      587.47      530.90    133.84 o 
  12  14   4      624.69      552.83    138.77 o 
  14  14   4       31.02      -33.93    146.35 o 
 -13  15   4       80.45      145.87    195.34 o 
 -11  15   4     2732.98     2302.69    201.22 o 
  -9  15   4      299.10      301.90     51.46 o 
  -7  15   4      232.47      246.12     74.08 o 
  -5  15   4      176.28      186.15     79.14 o 
  -3  15   4      911.18      996.10     94.95 o 
  -1  15   4     8206.62     8279.74    117.45 o 
   1  15   4     1042.44     1156.62     61.92 o 
   3  15   4       40.47      109.68     44.81 o 
   5  15   4      413.30      533.88    109.79 o 
   7  15   4      615.68      612.08    112.13 o 
   9  15   4     1928.15     1820.17    122.85 o 
  11  15   4      438.65      569.29    140.43 o 
  13  15   4      766.18      764.14    152.79 o 
  15  15   4      584.69      499.41    207.93 o 
 -14  16   4       32.61       19.43    206.30 o 
 -12  16   4     4213.52     3509.64    469.89 o 
 -10  16   4    15890.46    15351.18    863.29 o 
  -8  16   4     9149.16     9261.98    240.23 o 
  -6  16   4      289.84      311.56     92.63 o 
  -4  16   4      142.77      121.64     84.10 o 
  -2  16   4      331.85      367.18     73.16 o 
   0  16   4      187.32      473.34    184.20 o 
   2  16   4     6049.44     6427.07    409.97 o 
   4  16   4    36170.43    37142.16    757.16 o 
   6  16   4    23745.71    22982.29    247.92 o 
   8  16   4     3818.06     3476.28    139.33 o 
  10  16   4      467.48      482.41    137.76 o 
  12  16   4     3924.52     4030.20    199.12 o 
  14  16   4     7130.15     6940.99    225.04 o 
  16  16   4     2906.60     2770.64    259.50 o 
 -15  17   4     1993.91     1835.08    240.49 o 
 -13  17   4      233.10      253.27    223.04 o 
 -11  17   4        8.38      132.66    210.95 o 
  -9  17   4      263.00      215.17     59.64 o 
  -7  17   4        3.91       33.31     83.86 o 
  -5  17   4     1873.90     1811.43    121.02 o 
  -3  17   4      655.59      869.97     88.51 o 
  -1  17   4      221.57      203.40     72.80 o 
   1  17   4     1352.09     1260.37     65.07 o 
   3  17   4      105.97       97.26     40.19 o 
   5  17   4     4027.23     4250.29    158.04 o 
   7  17   4     3034.15     3063.86    140.34 o 
   9  17   4       60.82       95.59    112.05 o 
  11  17   4      642.64      549.21    148.71 o 
  13  17   4       31.94       98.59    157.10 o 
  15  17   4     1590.93     1641.19    187.71 o 
  17  17   4     1564.27     1421.46    250.41 o 
 -16  18   4      207.90      219.60    226.82 o 
 -14  18   4       40.79      -11.77    228.70 o 
 -12  18   4    11102.31    10723.17    385.35 o 
 -10  18   4    34125.16    34023.17   1410.19 o 
  -8  18   4    20267.57    20444.13    215.57 o 
  -6  18   4     3784.21     4016.46    248.50 o 
  -4  18   4       89.10      109.07     88.30 o 
  -2  18   4     3155.26     3071.61     99.55 o 
   0  18   4       91.78      289.95     62.88 o 
   2  18   4     2253.05     2088.06     68.80 o 
   4  18   4      907.74      920.26     50.82 o 
   6  18   4       28.87       42.46    111.51 o 
   8  18   4      333.70      332.07    115.10 o 
  10  18   4      256.43      295.55    150.33 o 
  12  18   4    17010.02    17193.59    667.38 o 
  14  18   4    21725.77    22038.77    784.57 o 
  16  18   4     6686.26     7139.23    328.64 o 
  18  18   4      256.06      309.19    244.38 o 
 -17  19   4      522.57      602.24    248.62 o 
 -15  19   4     1222.08     1274.65    281.86 o 
 -13  19   4       62.55      179.57    227.26 o 
 -11  19   4      109.24      214.14    239.23 o 
  -9  19   4      447.88      553.42    257.52 o 
  -7  19   4      125.78      161.90    100.82 o 
  -5  19   4       23.02       52.23    106.75 o 
  -3  19   4     1115.19     1243.13    100.36 o 
  -1  19   4     1486.57     1560.61     90.92 o 
   1  19   4        8.70      115.31     77.16 o 
   3  19   4     2499.98     2625.52     99.29 o 
   5  19   4     2092.81     2228.64    131.21 o 
   7  19   4     2605.21     2800.26    142.90 o 
   9  19   4     2998.34     2821.05    147.55 o 
  11  19   4      135.03      274.30    156.26 o 
  13  19   4       48.46      274.49    173.56 o 
  15  19   4       74.43      237.31    177.39 o 
  17  19   4     1297.96     1338.59    254.66 o 
 -18  20   4       21.81       26.28    380.36 o 
 -16  20   4      215.30      183.39    243.09 o 
 -14  20   4       16.06        8.84    240.18 o 
 -12  20   4     7060.21     6604.99    324.94 o 
 -10  20   4    17762.18    17716.14   1116.74 o 
  -8  20   4    10865.13    10986.60    353.65 o 
  -6  20   4     4280.29     4706.72    198.40 o 
  -4  20   4     1136.96     1284.96    115.82 o 
  -2  20   4     5347.34     5546.20    117.32 o 
   0  20   4     3353.72     3572.25    119.64 o 
   2  20   4      522.66      524.25     89.40 o 
   4  20   4        5.56       10.28     70.69 o 
   6  20   4       97.24       47.46    116.28 o 
   8  20   4       25.84      -88.76    121.05 o 
  10  20   4      987.93     1048.86    167.31 o 
  12  20   4     8242.86     8710.92    372.90 o 
  14  20   4    12070.89    12420.33    592.19 o 
  16  20   4     5752.24     5534.13    313.70 o 
 -17  21   4      630.83      787.28    385.85 o 
 -15  21   4       89.09       82.26    241.96 o 
 -13  21   4      379.20      307.09    242.63 o 
 -11  21   4      235.87      219.61    238.34 o 
  -9  21   4      749.30      621.79    234.96 o 
  -7  21   4      134.89      126.53    217.68 o 
  -5  21   4       78.72       55.32    106.43 o 
  -3  21   4      267.03      311.93    102.91 o 
  -1  21   4      114.67      173.49     92.03 o 
   1  21   4       47.61       87.81     87.82 o 
   3  21   4     1721.71     1789.81     99.12 o 
   5  21   4     4357.18     4425.53    161.17 o 
   7  21   4     1113.34     1093.92    133.38 o 
   9  21   4       12.58       39.53    140.62 o 
  11  21   4      320.14      185.16    165.16 o 
  13  21   4       25.66      119.73    173.62 o 
  15  21   4      420.59      444.69    185.47 o 
 -16  22   4       98.39       82.66    367.71 o 
 -14  22   4       26.06      -16.26    248.74 o 
 -12  22   4      424.46      498.31    243.69 o 
 -10  22   4     1425.33     1667.11    262.66 o 
  -8  22   4     1670.73     1801.41    262.00 o 
  -6  22   4      233.68      258.34    211.41 o 
  -4  22   4     2585.13     3092.08    146.90 o 
  -2  22   4    10633.20    11496.69    196.66 o 
   0  22   4    16051.66    16737.20    242.04 o 
   2  22   4     7994.11     8199.54    176.74 o 
   4  22   4      348.03      385.22    124.93 o 
   6  22   4       82.79       66.63    122.63 o 
   8  22   4      216.92      224.88    127.71 o 
  10  22   4     1162.09     1093.35    173.29 o 
  12  22   4     2232.34     2414.06    199.38 o 
  14  22   4     1068.64     1102.80    196.02 o 
 -15  23   4      450.19      445.30    387.14 o 
 -13  23   4      213.67      162.96    250.66 o 
 -11  23   4     1118.86      951.64    252.86 o 
  -9  23   4      333.15      232.89    231.18 o 
  -7  23   4      757.45      724.61    224.93 o 
  -5  23   4     1601.90     1626.89    187.72 o 
  -3  23   4      400.57      569.13    164.14 o 
  -1  23   4        0.76      214.86    101.82 o 
   1  23   4      674.33      696.11    125.16 o 
   3  23   4      168.33      206.05    118.80 o 
   5  23   4       36.27       50.85    124.59 o 
   7  23   4      395.98      420.22    133.27 o 
   9  23   4      155.91      154.49    129.72 o 
  11  23   4     1199.88      941.44    179.91 o 
  13  23   4     2549.84     2358.29    243.56 o 
  15  23   4      303.77      350.51    316.15 o 
 -14  24   4      679.26      639.47    396.37 o 
 -12  24   4      152.14      132.39    361.84 o 
 -10  24   4       72.72      212.16    247.36 o 
  -8  24   4       89.35      146.20    233.01 o 
  -6  24   4      121.84      334.52    243.73 o 
  -4  24   4      689.50     1055.68    194.19 o 
  -2  24   4     8737.73     9225.81    210.64 o 
   0  24   4    15300.51    15562.52    334.68 o 
   2  24   4     6573.15     6918.34    175.76 o 
   4  24   4      150.07       66.67    116.40 o 
   6  24   4     1227.03     1240.34    145.36 o 
   8  24   4     1567.43     1477.52    179.74 o 
  10  24   4      362.86      350.15    173.26 o 
  12  24   4       50.76      183.58    208.41 o 
  14  24   4       16.36     -142.28    322.22 o 
 -13  25   4      161.97      297.44    392.81 o 
 -11  25   4       85.90       23.85    365.86 o 
  -9  25   4      537.54      544.78    257.45 o 
  -7  25   4      829.29      797.96    186.60 o 
  -5  25   4      574.55      440.22    155.63 o 
  -3  25   4       60.81        6.48    179.97 o 
  -1  25   4       70.67      183.49    124.72 o 
   1  25   4      135.20      188.70    124.65 o 
   3  25   4      198.20      180.42    124.53 o 
   5  25   4        3.53       15.81    142.66 o 
   7  25   4       14.82      -52.09    144.69 o 
   9  25   4        4.20        2.02    210.66 o 
  11  25   4      354.66      498.40    218.77 o 
 -12  26   4     2778.54     3216.29    454.34 o 
 -10  26   4      106.15      239.66    337.99 o 
  -8  26   4       31.68      -55.22    235.49 o 
  -6  26   4      120.70      143.45    228.94 o 
  -4  26   4       69.66        7.69    184.22 o 
  -2  26   4     2365.64     2275.53    204.67 o 
   0  26   4     5255.22     5324.64    172.91 o 
   2  26   4     2041.73     1868.29    141.65 o 
   4  26   4        8.03       24.23    147.20 o 
   6  26   4     1136.53     1090.62    159.78 o 
   8  26   4     3697.17     3784.94    259.19 o 
  10  26   4     4017.30     4535.58    282.16 o 
 -11  27   4      153.21      272.97    376.31 o 
  -9  27   4      656.65      646.62    380.76 o 
  -5  27   4        3.63     -110.90    190.46 o 
  -3  27   4       89.62       25.63    178.74 o 
  -1  27   4      596.45      625.17    161.79 o 
   1  27   4     1054.19      957.08    158.70 o 
   3  27   4     1124.98     1051.30    163.79 o 
   5  27   4      845.33      826.50    182.57 o 
   7  27   4        0.80      161.44    214.88 o 
   9  27   4        1.78      262.13    337.44 o 
  -6  28   4     1901.29     1567.68    350.77 o 
  -4  28   4      119.89      168.77    226.88 o 
  -2  28   4      200.05      275.28    243.50 o 
   0  28   4       34.08        7.21    187.29 o 
   2  28   4       29.84       87.02    230.42 o 
   4  28   4        7.24       38.99    218.04 o 
   6  28   4      896.02     1153.43    238.91 o 
  -1  29   4      704.63      601.38    367.04 o 
   1  29   4      446.89      529.21    362.63 o 
   3  29   4      489.55      484.53    331.98 o 
   0   1   5    65420.76    69090.25    399.43 o 
  -1   2   5    80911.39    83463.91    609.87 o 
   1   2   5    36147.25    36002.47    242.54 o 
  -2   3   5    19827.72    20268.98    129.13 o 
   0   3   5    17211.87    18567.33    159.14 o 
   2   3   5       24.74      216.90     41.32 o 
  -3   4   5       12.99       37.75     41.30 o 
  -1   4   5     4452.01     4428.25     64.81 o 
   1   4   5    23905.36    25703.40    133.95 o 
   3   4   5    10703.49    11870.46    151.94 o 
  -4   5   5     2694.32     2701.32     59.82 o 
  -2   5   5        7.85       27.95     41.67 o 
   0   5   5     2125.96     2182.15     56.31 o 
   2   5   5     3287.79     3764.36     52.48 o 
   4   5   5    13102.27    12039.16    168.34 o 
  -5   6   5    20648.27    22058.72    515.24 o 
  -3   6   5       63.86       57.37     43.32 o 
  -1   6   5     1853.97     1737.03     53.16 o 
   1   6   5     9636.67     8534.10     99.77 o 
   3   6   5       91.04      151.67     38.85 o 
   5   6   5      747.94      970.21     53.95 o 
  -6   7   5    19504.57    19944.21    172.42 o 
  -4   7   5    30342.75    31360.79    310.59 o 
  -2   7   5     9367.91     9447.79     92.50 o 
   0   7   5    17474.31    17978.99    154.67 o 
   2   7   5     7200.40     7465.78    171.02 o 
   4   7   5     4446.65     4064.38     81.25 o 
   6   7   5    29727.55    31172.32    303.83 o 
  -7   8   5    38150.77    38097.99    462.27 o 
  -5   8   5    44104.93    44636.47    389.55 o 
  -3   8   5    30072.42    30078.60    319.68 o 
  -1   8   5     4550.72     5185.37     80.11 o 
   1   8   5     2311.18     1872.28     62.83 o 
   3   8   5     1327.05     1194.94     62.80 o 
   5   8   5     2489.73     2188.42     56.39 o 
   7   8   5     2287.56     2000.68     53.50 o 
  -8   9   5     8660.99     8631.45    118.40 o 
  -6   9   5    53119.75    52740.69    364.69 o 
  -4   9   5    47200.12    47108.25    400.23 o 
  -2   9   5    25915.10    26211.21    319.79 o 
   0   9   5     6812.83     7532.67    191.61 o 
   2   9   5     1327.02     1969.48    428.75 o 
   4   9   5     2620.63     2392.86     54.65 o 
   6   9   5      299.88      320.75     43.66 o 
   8   9   5      249.81      310.55     42.35 o 
  -9  10   5       20.45       17.67     26.73 o 
  -7  10   5    24523.82    23987.49    360.14 o 
  -5  10   5    56581.98    55516.38    453.55 o 
  -3  10   5    35636.24    35051.76    346.12 o 
  -1  10   5     1543.13     1662.73     60.50 o 
   1  10   5      475.19      431.77     51.94 o 
   3  10   5    13992.32    13967.50    130.12 o 
   5  10   5     2846.03     2937.36     76.22 o 
   7  10   5      142.96       88.59     44.53 o 
   9  10   5     1755.74     1560.23     79.98 o 
 -10  11   5      344.40      272.85     72.89 o 
  -8  11   5    17669.07    17380.57    229.92 o 
  -6  11   5    35528.69    34199.04    630.71 o 
  -4  11   5    17530.83    17177.68    134.24 o 
  -2  11   5    10775.65    10544.97    166.21 o 
   0  11   5      157.38      297.51     56.48 o 
   2  11   5     1235.45     1185.68     52.99 o 
   4  11   5     6463.42     6396.13    168.54 o 
   6  11   5    11454.98    11556.17    154.13 o 
   8  11   5     4120.88     3662.37    138.34 o 
  10  11   5    14029.88    14014.30    478.31 o 
 -11  12   5     2072.17     2218.93     83.44 o 
  -9  12   5     4790.93     4502.28    116.84 o 
  -7  12   5        8.11       62.11     41.20 o 
  -5  12   5    36166.87    35328.21    381.82 o 
  -3  12   5    21711.42    21719.72    226.31 o 
  -1  12   5      920.14     1066.16     91.58 o 
   1  12   5    10255.84    10609.75    205.39 o 
   3  12   5    22312.25    22556.90    337.02 o 
   5  12   5    19351.66    19996.33    237.11 o 
   7  12   5     1960.01     1995.71    127.75 o 
   9  12   5      629.93      475.85    114.93 o 
  11  12   5      229.49      260.78    135.82 o 
 -12  13   5     3038.45     3066.83    181.65 o 
 -10  13   5       10.34        5.02     76.30 o 
  -8  13   5       64.28       34.06     25.60 o 
  -6  13   5     2375.65     2367.33     91.91 o 
  -4  13   5     6136.83     6287.08    115.31 o 
  -2  13   5     1250.21     1303.63     76.85 o 
   0  13   5     8820.19     9193.46    203.12 o 
   2  13   5     9769.41    10645.09    264.09 o 
   4  13   5    27734.47    29682.83    804.16 o 
   6  13   5    24352.54    24360.48    257.37 o 
   8  13   5    12022.87    12099.21    336.66 o 
  10  13   5      610.74      467.80    137.84 o 
  12  13   5        5.52      -58.65    144.63 o 
 -13  14   5      759.34      606.03    162.00 o 
 -11  14   5     4983.70     4430.43    187.82 o 
  -9  14   5     2611.53     2328.38    135.77 o 
  -7  14   5      480.48      513.36     67.26 o 
  -5  14   5      261.32      323.75     81.74 o 
  -3  14   5     7015.35     6941.90    120.26 o 
  -1  14   5     5699.76     5428.96     92.66 o 
   1  14   5     7618.12     8834.10    307.87 o 
   3  14   5    39626.82    40576.13    476.95 o 
   5  14   5    31921.13    32757.66    863.19 o 
   7  14   5     3409.52     3511.73    236.76 o 
   9  14   5      595.38      512.38    119.96 o 
  11  14   5     4040.92     4157.64    189.58 o 
  13  14   5     4187.25     4356.31    201.00 o 
 -14  15   5       49.75      -75.98    211.65 o 
 -12  15   5       53.93      161.12    196.47 o 
 -10  15   5      210.17      237.17     95.18 o 
  -8  15   5     3014.33     2765.78    101.08 o 
  -6  15   5     5931.18     6147.78    151.39 o 
  -4  15   5     3407.44     3308.05    100.27 o 
  -2  15   5      856.36      895.08     78.08 o 
   0  15   5     3670.01     4105.51    177.35 o 
   2  15   5    30147.67    30946.25    209.08 o 
   4  15   5    37471.13    40058.63   1185.38 o 
   6  15   5    10133.58     9928.87    299.47 o 
   8  15   5     3047.26     3293.51    201.03 o 
  10  15   5       61.67      171.01    120.56 o 
  12  15   5       10.83       26.95    151.08 o 
  14  15   5     2594.31     2405.77    187.28 o 
 -15  16   5      466.11      356.58    219.56 o 
 -13  16   5      498.37      375.61    217.47 o 
 -11  16   5     8392.56     7662.00    426.23 o 
  -9  16   5    11308.58    11293.30    326.17 o 
  -7  16   5      413.39      478.08     89.43 o 
  -5  16   5     1246.26     1389.04    114.81 o 
  -3  16   5     3263.81     3419.30     96.78 o 
  -1  16   5        7.81      -26.48     66.92 o 
   1  16   5      533.14      661.91     57.02 o 
   3  16   5     6128.09     7934.45    576.93 o 
   5  16   5    24669.31    30179.99   2783.00 o 
   7  16   5     7764.24     7631.91    182.54 o 
   9  16   5      684.06      924.49    128.54 o 
  11  16   5     9091.34     8315.97    262.74 o 
  13  16   5     2193.94     2221.36    185.61 o 
  15  16   5     2510.79     2539.28    201.75 o 
 -16  17   5        3.61       95.62    228.55 o 
 -14  17   5      155.90      205.20    223.99 o 
 -12  17   5     2369.82     2626.32    259.31 o 
 -10  17   5    12963.94    11812.89    511.50 o 
  -8  17   5     8859.83     8912.27    148.98 o 
  -6  17   5     1164.20     1258.54    133.49 o 
  -4  17   5     4744.04     4904.82    171.94 o 
  -2  17   5     1194.68     1180.11     81.95 o 
   0  17   5       95.52       94.01     63.59 o 
   2  17   5     1218.13     1415.71     73.15 o 
   4  17   5     5328.47     5194.08    240.75 o 
   6  17   5     3138.89     3143.62    146.04 o 
   8  17   5     2947.27     2805.54    146.90 o 
  10  17   5     2442.89     2623.15    154.08 o 
  12  17   5     2466.64     2624.75    189.51 o 
  14  17   5     4285.40     4235.15    220.22 o 
  16  17   5     3599.26     3849.62    301.07 o 
 -17  18   5     1290.06     1252.67    260.67 o 
 -15  18   5      461.67      225.34    248.37 o 
 -13  18   5      442.00      461.15    233.00 o 
 -11  18   5    13372.63    14235.81    393.66 o 
  -9  18   5     9428.34     9357.32    331.12 o 
  -7  18   5     5526.34     5549.25    184.40 o 
  -5  18   5       15.07       34.56     98.17 o 
  -3  18   5     2941.80     2908.94     98.71 o 
  -1  18   5     4082.90     3955.75    119.89 o 
   1  18   5       70.29       96.72     53.87 o 
   3  18   5     2189.61     2407.19    179.59 o 
   5  18   5      632.45      850.00    127.99 o 
   7  18   5     2143.88     2016.41    142.86 o 
   9  18   5      175.68      110.27    128.41 o 
  11  18   5     2928.39     3021.56    192.67 o 
  13  18   5    11298.91    11841.60    597.96 o 
  15  18   5     4068.89     4544.60    230.96 o 
  17  18   5       65.99      104.21    240.64 o 
 -16  19   5      708.14      687.60    360.33 o 
 -14  19   5     1628.74     1526.34    270.55 o 
 -12  19   5     4982.72     5110.15    310.30 o 
 -10  19   5    11217.33    11252.95    375.79 o 
  -8  19   5     7786.08     7760.11    315.84 o 
  -6  19   5     4080.91     4133.96    138.24 o 
  -4  19   5      193.71      115.04     97.53 o 
  -2  19   5      847.55      754.31     95.67 o 
   0  19   5        3.43       38.86     79.32 o 
   2  19   5      193.62      203.17     86.82 o 
   4  19   5     1883.01     1974.18    138.27 o 
   6  19   5     1000.87     1298.82    134.96 o 
   8  19   5      436.10      473.67    130.28 o 
  10  19   5      751.18      960.90    145.33 o 
  12  19   5    11836.55    12022.63    622.69 o 
  14  19   5     6795.25     7351.32    262.87 o 
  16  19   5     1466.36     1348.66    261.96 o 
 -17  20   5      107.68       -8.94    390.78 o 
 -15  20   5      403.98      358.29    256.49 o 
 -13  20   5        2.58      122.10    243.69 o 
 -11  20   5     2995.92     2922.34    283.96 o 
  -9  20   5     8833.31     8785.80    486.46 o 
  -7  20   5     5942.89     6006.19    299.38 o 
  -5  20   5       19.94       11.31    105.43 o 
  -3  20   5     3218.46     3558.97    130.09 o 
  -1  20   5     6937.93     7103.14    199.97 o 
   1  20   5     2195.30     2349.15    114.09 o 
   3  20   5       85.74       58.33    122.46 o 
   5  20   5     1394.09     1490.14    141.18 o 
   7  20   5       28.17       15.78    129.79 o 
   9  20   5       17.95       50.63    131.07 o 
  11  20   5       11.33      109.70    169.94 o 
  13  20   5     5398.26     5885.19    247.24 o 
  15  20   5     6578.30     6623.57    261.63 o 
 -16  21   5       20.98      -71.70    398.42 o 
 -14  21   5      106.76        8.85    255.40 o 
 -12  21   5     1881.77     1957.38    273.96 o 
 -10  21   5     1940.90     2315.21    267.50 o 
  -8  21   5      251.51      193.15    222.84 o 
  -6  21   5       69.11       21.38    161.90 o 
  -4  21   5      531.07      696.86    110.70 o 
  -2  21   5     2768.69     3279.65    198.97 o 
   0  21   5     4701.68     4915.69    181.87 o 
   2  21   5     3786.85     4045.01    169.24 o 
   4  21   5      583.72      513.08    136.34 o 
   6  21   5     1975.93     2117.06    154.90 o 
   8  21   5       61.54       11.74    137.79 o 
  10  21   5      478.09      545.44    143.27 o 
  12  21   5     2015.25     2241.72    206.62 o 
  14  21   5     3923.78     3996.30    236.38 o 
  16  21   5      816.19      823.47    333.37 o 
 -15  22   5      733.49      361.57    406.67 o 
 -13  22   5       10.95      146.27    383.61 o 
 -11  22   5      190.28      152.06    243.00 o 
  -9  22   5     1810.62     1710.26    260.15 o 
  -7  22   5     2065.52     2077.48    195.00 o 
  -5  22   5      486.74      468.12    146.57 o 
  -3  22   5     5315.63     5689.61    166.29 o 
  -1  22   5    10843.56    11907.39    257.34 o 
   1  22   5     3361.08     3825.35    250.46 o 
   3  22   5       15.53       95.02    131.08 o 
   5  22   5      375.06      369.94    137.42 o 
   7  22   5     1074.03      879.46    146.25 o 
   9  22   5     2238.71     2245.47    161.87 o 
  11  22   5      436.90      393.40    178.57 o 
  13  22   5     1041.71      881.66    233.27 o 
  15  22   5      800.07      666.39    334.30 o 
 -14  23   5        7.96      131.77    416.62 o 
 -12  23   5      228.15      279.34    390.65 o 
 -10  23   5       27.21      -56.96    258.51 o 
  -8  23   5       23.20     -134.24    177.30 o 
  -6  23   5      603.37      553.65    155.16 o 
  -4  23   5     2309.08     2336.90    201.24 o 
  -2  23   5     3934.09     4309.56    178.79 o 
   0  23   5     6298.50     6988.02    214.14 o 
   2  23   5     3642.34     4044.59    255.25 o 
   4  23   5     1449.14     1649.56    154.17 o 
   6  23   5       12.42        8.92    142.63 o 
   8  23   5      217.74      177.96    143.51 o 
  10  23   5      268.07      287.64    182.43 o 
  12  23   5       91.70       66.41    215.18 o 
  14  23   5        2.01     -171.61    319.49 o 
  16  23   5       17.80     -218.26    355.19 o 
 -13  24   5      581.04      514.13    427.36 o 
 -11  24   5      147.59      268.51    379.68 o 
  -9  24   5      371.07      346.77    183.60 o 
  -7  24   5      663.64      542.91    179.85 o 
  -5  24   5      109.53      162.31    153.03 o 
  -3  24   5     1588.26     1852.67    205.40 o 
  -1  24   5     5569.47     6402.56    324.94 o 
   1  24   5     6971.31     7432.05    217.08 o 
   3  24   5      621.18      505.48    129.92 o 
   5  24   5      568.19      570.34    146.28 o 
   7  24   5     2723.12     2961.18    172.92 o 
   9  24   5      970.24      883.71    223.15 o 
  11  24   5        5.25     -149.82    214.29 o 
  15  24   5      520.76      190.43    352.45 o 
 -12  25   5      500.72      523.59    404.13 o 
 -10  25   5      507.69      288.64    365.03 o 
  -8  25   5      325.50      261.27    333.06 o 
  -6  25   5       61.22       74.50    187.02 o 
  -4  25   5      178.86      215.70    186.80 o 
  -2  25   5     3599.72     3683.51    231.51 o 
   0  25   5     4157.17     4513.46    207.03 o 
   2  25   5      503.33      554.97    133.73 o 
   4  25   5       10.53      -25.35    132.83 o 
   6  25   5      435.62      431.49    179.38 o 
   8  25   5      101.35       76.79    210.80 o 
  10  25   5     1412.93     1392.11    242.55 o 
  12  25   5      695.17      660.62    351.60 o 
 -11  26   5       32.24      235.33    374.85 o 
  -7  26   5     1458.12     1260.08    359.92 o 
  -5  26   5      249.53      202.96    242.95 o 
  -3  26   5      147.46      242.25    195.52 o 
  -1  26   5     1553.48     1475.20    203.24 o 
   1  26   5     2138.51     2274.62    180.92 o 
   3  26   5      708.06      709.33    141.09 o 
   5  26   5      101.05      105.94    175.57 o 
   7  26   5     2453.13     2391.65    250.44 o 
   9  26   5     1328.02     1527.64    249.84 o 
  11  26   5      219.83       38.17    337.63 o 
  -6  27   5       35.05      219.01    327.63 o 
  -4  27   5        0.81      -28.95    315.53 o 
  -2  27   5      361.55      398.14    249.55 o 
   0  27   5      240.19      267.81    189.02 o 
   2  27   5      175.44      269.65    245.49 o 
   4  27   5      281.13      299.07    180.93 o 
   6  27   5      568.13      658.78    228.78 o 
   8  27   5     1220.71     1518.74    388.53 o 
  -5  28   5     1251.99      826.35    354.07 o 
  -3  28   5       13.06     -106.98    332.47 o 
   1  28   5      421.98      275.64    379.76 o 
   3  28   5       80.21      116.40    375.45 o 
   1   1   6    19621.29    20383.09    135.27 o 
   0   2   6     5091.93     5474.94     79.35 o 
   2   2   6      914.30      806.45     43.13 o 
  -1   3   6     5602.49     5676.09     67.58 o 
   1   3   6     2862.84     2426.50     45.82 o 
   3   3   6     1231.89     1235.27     53.77 o 
  -2   4   6      416.76      434.02     47.93 o 
   0   4   6    13333.41    13006.38    131.37 o 
   2   4   6    25121.03    23881.40    129.27 o 
   4   4   6    15306.09    15389.12    162.42 o 
  -3   5   6       11.51        6.91     47.48 o 
  -1   5   6      154.50      169.86     46.73 o 
   1   5   6       34.84       58.23     42.04 o 
   3   5   6      254.79      297.27     41.66 o 
   5   5   6      405.44      354.23     48.97 o 
  -4   6   6      479.58      579.69     50.12 o 
  -2   6   6     2034.73     2143.90     71.77 o 
   0   6   6    24306.35    24517.83    383.95 o 
   2   6   6    30773.71    30570.87    235.22 o 
   4   6   6    21802.62    21238.57    193.52 o 
   6   6   6     6864.99     6273.11     79.31 o 
  -5   7   6     3478.31     3242.70     68.16 o 
  -3   7   6     1225.96     1256.07     60.95 o 
  -1   7   6     1031.15      995.84     52.59 o 
   1   7   6      313.94      347.90     51.85 o 
   3   7   6        0.70        6.09     45.65 o 
   5   7   6      950.68      945.01     61.42 o 
   7   7   6     2741.22     2719.05     63.83 o 
  -6   8   6        4.57       46.84     49.73 o 
  -4   8   6        0.73       86.83     53.99 o 
  -2   8   6     4437.27     4393.76     80.88 o 
   0   8   6    22522.69    22578.72    167.24 o 
   2   8   6    18706.42    18553.30    156.05 o 
   4   8   6    15908.94    15082.67    222.29 o 
   6   8   6     3870.33     3947.85     83.01 o 
   8   8   6     1931.95     1776.22     72.81 o 
  -7   9   6     6411.99     6598.70     91.50 o 
  -5   9   6    25237.56    24465.27    209.22 o 
  -3   9   6    12539.12    12338.53    157.17 o 
  -1   9   6     1063.99     1024.26     60.47 o 
   1   9   6      891.08      899.75     61.00 o 
   3   9   6      111.39       74.85     51.94 o 
   5   9   6     1084.02     1084.93     84.07 o 
   7   9   6      339.68      356.44     64.65 o 
   9   9   6       27.69       82.10     58.58 o 
  -8  10   6     1599.46     1576.28     74.83 o 
  -6  10   6        4.37       26.79     53.31 o 
  -4  10   6      407.53      602.37     57.60 o 
  -2  10   6      489.16      541.56     57.51 o 
   0  10   6     3387.20     3281.05     81.28 o 
   2  10   6     5795.99     5818.92     88.84 o 
   4  10   6     8186.20     7633.00    150.83 o 
   6  10   6       88.25       93.54     73.83 o 
   8  10   6     5897.32     6059.12    122.74 o 
  10  10   6    23121.73    22641.43    126.76 o 
  -9  11   6     1171.98     1262.67     54.52 o 
  -7  11   6     5757.23     6056.96    107.94 o 
  -5  11   6     8300.07     7974.41    130.41 o 
  -3  11   6     5546.93     5343.91     83.75 o 
  -1  11   6     1964.09     1856.66     72.90 o 
   1  11   6       19.03        9.36     59.84 o 
   3  11   6     2198.05     2112.07     85.94 o 
   5  11   6      836.38      815.25     77.96 o 
   7  11   6     1244.02     1344.14     76.28 o 
   9  11   6        2.17       -5.14     35.91 o 
  11  11   6       43.57      155.81     89.21 o 
 -10  12   6    16015.44    15524.87    386.30 o 
  -8  12   6    10957.77    10510.32    279.07 o 
  -6  12   6     1211.22     1095.72     61.81 o 
  -4  12   6    13584.93    13094.25    114.46 o 
  -2  12   6     2085.23     2080.69     71.83 o 
   0  12   6        4.53        7.12     59.61 o 
   2  12   6      398.97      472.19     59.43 o 
   4  12   6     2335.20     2326.52     97.07 o 
   6  12   6      345.18      306.41     71.74 o 
   8  12   6     8303.67     7528.01    393.82 o 
  10  12   6    20449.57    19726.14    379.94 o 
  12  12   6     3477.63     3596.02    189.18 o 
 -11  13   6      143.50      175.38     86.08 o 
  -9  13   6      184.53      111.49     39.41 o 
  -7  13   6     1469.53     1496.42     62.54 o 
  -5  13   6     2748.94     2669.93     72.35 o 
  -3  13   6      140.04      178.98     58.07 o 
  -1  13   6      943.83     1041.78     72.93 o 
   1  13   6      949.38      987.01     68.02 o 
   3  13   6     3241.07     3012.47     71.68 o 
   5  13   6    10886.75    10492.29    157.32 o 
   7  13   6     4152.44     3700.72     84.71 o 
   9  13   6        8.77       69.84    127.23 o 
  11  13   6       72.92      104.80    150.65 o 
  13  13   6      635.08      658.43    165.07 o 
 -12  14   6     3308.23     3445.37    199.09 o 
 -10  14   6     2017.63     1818.16    119.41 o 
  -8  14   6      175.67      138.62     33.10 o 
  -6  14   6      399.78      734.92    131.72 o 
  -4  14   6     7120.71     7536.82    138.28 o 
  -2  14   6    31826.44    31637.15    339.63 o 
   0  14   6    14023.04    14157.87    231.51 o 
   2  14   6      169.38      195.28     57.21 o 
   4  14   6      259.18      187.67     82.66 o 
   6  14   6     1447.64     1440.49     75.87 o 
   8  14   6     9639.44     9883.96    206.01 o 
  10  14   6     1887.00     1830.94    146.76 o 
  12  14   6     2461.70     2675.14    190.77 o 
  14  14   6     1727.23     1893.98    190.79 o 
 -13  15   6       66.63      125.58    215.91 o 
 -11  15   6       25.67        9.85    203.51 o 
  -9  15   6      561.94      424.21    125.42 o 
  -7  15   6      142.81      184.14     54.31 o 
  -5  15   6       37.35       48.65     64.08 o 
  -3  15   6        0.10       45.81     68.84 o 
  -1  15   6       16.41       29.28     69.06 o 
   1  15   6     2263.94     2408.66     80.08 o 
   3  15   6     3757.65     4099.19    165.41 o 
   5  15   6     5067.75     5205.66    114.11 o 
   7  15   6     1245.97     1292.60    136.87 o 
   9  15   6     2020.81     2168.16    151.19 o 
  11  15   6       24.61       24.41    158.13 o 
  13  15   6     1406.72     1357.49    185.86 o 
  15  15   6      625.80      575.64    179.82 o 
 -14  16   6       88.00       51.12    226.67 o 
 -12  16   6      895.72      784.42    231.87 o 
 -10  16   6     1500.48     1321.05    123.01 o 
  -8  16   6      317.74      334.79     69.15 o 
  -6  16   6     1714.38     1636.28     86.57 o 
  -4  16   6     5137.13     5528.48    175.61 o 
  -2  16   6    10884.05    10864.72    128.93 o 
   0  16   6    12446.38    12256.55    223.02 o 
   2  16   6     4700.89     4745.47    150.31 o 
   4  16   6     2147.85     2408.27    150.94 o 
   6  16   6     2025.28     2137.45    146.31 o 
   8  16   6      220.98      216.59    132.07 o 
  10  16   6      292.07      239.00    137.40 o 
  12  16   6     1982.22     2129.55    191.20 o 
  14  16   6        7.05       14.37    174.71 o 
  16  16   6     1018.15      871.10    247.23 o 
 -15  17   6        5.20       12.32    237.32 o 
 -13  17   6      123.60      142.63    226.37 o 
 -11  17   6     3519.82     3393.53    270.67 o 
  -9  17   6     5282.74     5090.78    151.66 o 
  -7  17   6     1178.23     1140.95    126.21 o 
  -5  17   6      358.99      375.06    104.61 o 
  -3  17   6       19.44       24.97     78.53 o 
  -1  17   6      155.97      202.44     74.61 o 
   1  17   6       89.41      139.70     97.74 o 
   3  17   6     1646.25     1851.34    140.05 o 
   5  17   6     1149.14     1274.58    160.63 o 
   7  17   6       75.55      118.20    132.69 o 
   9  17   6       38.63      110.04    137.88 o 
  11  17   6      105.94       -3.28    164.24 o 
  13  17   6      939.83      919.82    186.47 o 
  15  17   6     2454.02     2201.65    211.88 o 
  17  17   6      167.03      126.40    252.95 o 
 -16  18   6     3487.50     3468.37    307.02 o 
 -14  18   6     2781.01     2658.38    286.75 o 
 -12  18   6      139.59       55.89    232.22 o 
 -10  18   6      123.85      361.69    223.01 o 
  -8  18   6      238.28      168.23    114.23 o 
  -6  18   6     1002.07     1014.50     82.42 o 
  -4  18   6     5302.93     5702.68    253.25 o 
  -2  18   6     4640.93     4986.30    151.81 o 
   0  18   6     2514.76     2823.31    167.21 o 
   2  18   6      366.04      470.90    126.50 o 
   4  18   6     2558.15     3519.01    331.45 o 
   6  18   6     6061.84     6134.88    222.82 o 
   8  18   6    16495.09    16816.18    404.40 o 
  10  18   6      320.49      284.64    141.09 o 
  12  18   6      876.57      834.96    180.58 o 
  14  18   6      202.75      383.15    188.30 o 
  16  18   6     2711.04     2739.29    294.00 o 
 -15  19   6       90.52       31.63    400.19 o 
 -13  19   6     1073.58     1077.14    262.34 o 
 -11  19   6     2994.06     3114.63    282.61 o 
  -9  19   6     4435.23     4241.41    235.72 o 
  -7  19   6     2357.16     2301.73    191.91 o 
  -5  19   6      167.07      193.90    103.73 o 
  -3  19   6      458.39      526.92    118.46 o 
  -1  19   6      517.43      520.66    114.80 o 
   1  19   6       45.46       15.42    142.58 o 
   3  19   6       15.20       14.95    125.05 o 
   5  19   6        9.71       76.86    133.19 o 
   7  19   6      266.98      218.09    143.49 o 
   9  19   6       46.91       83.34    144.41 o 
  11  19   6      452.10      584.79    180.17 o 
  13  19   6     2300.36     2642.27    216.81 o 
  15  19   6     1410.16     1457.02    211.34 o 
 -14  20   6     3402.09     3302.15    479.06 o 
 -12  20   6      403.47      330.23    250.84 o 
 -10  20   6       54.22      120.23    176.63 o 
  -8  20   6      485.68      404.78    177.53 o 
  -6  20   6       22.31       31.65    143.98 o 
  -4  20   6     1123.14     1249.83    117.18 o 
  -2  20   6     1140.82     1278.45    127.86 o 
   0  20   6     1021.37     1004.83    155.28 o 
   2  20   6      398.26      527.17    140.66 o 
   4  20   6     3982.46     5533.98    550.74 o 
   6  20   6    10255.39    12208.76    920.35 o 
   8  20   6     6638.25     6879.72    217.39 o 
  10  20   6     1363.52     1715.84    163.72 o 
  12  20   6      495.28      482.26    188.40 o 
  14  20   6      280.25      278.63    225.38 o 
  16  20   6       53.52      219.55    337.08 o 
 -15  21   6      292.71      469.48    419.49 o 
 -13  21   6        2.98       54.47    406.46 o 
 -11  21   6     1721.73     1820.70    271.52 o 
  -9  21   6     1451.08     1625.75    195.99 o 
  -7  21   6       30.81       44.09    149.73 o 
  -5  21   6       16.47       81.63    143.37 o 
  -3  21   6      258.10      381.81    115.14 o 
  -1  21   6     2140.78     2159.02    173.29 o 
   1  21   6      589.84      506.91    158.29 o 
   3  21   6       20.75      111.97    144.92 o 
   5  21   6       96.92      229.79    145.84 o 
   7  21   6       17.41      -18.68    142.47 o 
   9  21   6        6.06       86.10    149.15 o 
  11  21   6       44.46       94.31    181.68 o 
  13  21   6     1860.81     1805.46    252.56 o 
  15  21   6     1273.09     1352.97    362.88 o 
 -14  22   6     1818.42     1887.74    475.70 o 
 -12  22   6      140.65      259.40    392.04 o 
 -10  22   6     1127.65      999.91    195.19 o 
  -8  22   6     2394.37     2308.06    210.12 o 
  -6  22   6     2421.35     2691.82    179.03 o 
  -4  22   6     1547.93     1413.53    157.66 o 
  -2  22   6       37.61       81.37    134.46 o 
   0  22   6       52.30       79.71    156.85 o 
   2  22   6     1585.03     1574.76    160.82 o 
   4  22   6     3930.03     4519.84    231.25 o 
   6  22   6     5103.03     5750.36    319.20 o 
   8  22   6     1328.52     1367.64    164.36 o 
  10  22   6     1623.63     1569.38    169.26 o 
  12  22   6       16.32       97.65    213.63 o 
  14  22   6      870.00     1149.22    354.53 o 
 -13  23   6      277.30      266.95    425.86 o 
 -11  23   6      318.80      125.38    378.87 o 
  -9  23   6      187.86      105.20    336.63 o 
  -7  23   6      295.27      527.96    165.66 o 
  -5  23   6       94.18      133.44    153.23 o 
  -3  23   6     1660.41     2012.75    208.41 o 
  -1  23   6     1881.48     1759.24    208.54 o 
   1  23   6      970.92      785.87    176.88 o 
   3  23   6      427.06      429.28    149.78 o 
   5  23   6        7.82       18.57    148.08 o 
   7  23   6       31.44       35.90    152.57 o 
   9  23   6      241.21      324.59    173.20 o 
  11  23   6       20.63       -9.72    219.78 o 
  13  23   6       47.31      286.73    348.75 o 
 -12  24   6       65.47      149.77    399.67 o 
 -10  24   6     1126.13     1202.08    416.17 o 
  -8  24   6     2209.89     1984.01    276.88 o 
  -6  24   6     6156.02     6367.68    336.81 o 
  -4  24   6     2263.55     2288.22    221.26 o 
  -2  24   6       19.87       57.63    188.78 o 
   0  24   6        6.71       45.06    194.55 o 
   2  24   6       29.57      -19.24    166.99 o 
   4  24   6      646.25      754.61    159.16 o 
   6  24   6      206.07      241.12    174.36 o 
   8  24   6      563.05      644.25    185.75 o 
  10  24   6       42.61     -113.07    226.44 o 
  12  24   6     1366.77     1449.14    368.04 o 
 -11  25   6       87.67       87.27    383.39 o 
  -7  25   6       19.90      295.12    356.33 o 
  -5  25   6     1117.64      987.23    364.53 o 
  -3  25   6      317.42      375.34    246.98 o 
  -1  25   6     3525.66     3794.59    237.37 o 
   1  25   6     1785.51     1738.00    210.64 o 
   3  25   6        6.92      -17.13    169.87 o 
   5  25   6      112.37       98.86    171.60 o 
   7  25   6        7.48       12.45    226.91 o 
   9  25   6      236.00      470.35    347.59 o 
  -4  26   6      663.66      839.30    353.77 o 
  -2  26   6      123.39       50.10    346.12 o 
   0  26   6      504.40      643.94    245.08 o 
   2  26   6     1223.86     1440.37    260.04 o 
   4  26   6      847.25      878.61    239.46 o 
   6  26   6      144.44      283.66    322.58 o 
  -3  27   6       81.87       98.06    339.18 o 
  -1  27   6       47.42       37.36    341.15 o 
   1  27   6      774.62      781.93    337.51 o 
   5  27   6      206.72      230.52    383.34 o 
   0   1   7     1766.24     1713.50     51.80 o 
  -1   2   7     3101.95     3167.39     62.74 o 
   1   2   7     4982.33     4810.70     64.54 o 
  -2   3   7      360.63      325.74     48.67 o 
   0   3   7        4.00       57.75     43.88 o 
   2   3   7    13220.62    12982.08    102.03 o 
  -3   4   7     5087.97     4762.38     83.09 o 
  -1   4   7      417.47      571.28     55.00 o 
   1   4   7    26177.03    24807.43    219.24 o 
   3   4   7    16264.37    16295.37    160.12 o 
  -4   5   7      363.95      690.55    154.23 o 
  -2   5   7      948.28      844.89     59.07 o 
   0   5   7     1544.91     1544.05     63.97 o 
   2   5   7    11942.42    11408.13    183.02 o 
   4   5   7     5970.54     5650.76     89.96 o 
  -5   6   7     4550.88     4436.35    109.75 o 
  -3   6   7       64.39       61.47     54.26 o 
  -1   6   7     3928.76     3847.39     80.83 o 
   1   6   7     4516.17     4550.36     89.83 o 
   3   6   7     2600.14     2588.29     78.97 o 
   5   6   7     9838.94     9415.14    156.25 o 
  -6   7   7      348.16      343.32     61.93 o 
  -4   7   7     1729.10     1707.94     78.72 o 
  -2   7   7      515.50     1228.03    418.58 o 
   0   7   7    14996.87    15147.92    192.45 o 
   2   7   7     3401.75     3408.91     82.22 o 
   4   7   7     1541.65     1644.20     83.18 o 
   6   7   7     3462.66     3427.54     96.22 o 
  -7   8   7       56.05       79.23     56.73 o 
  -5   8   7      231.10      210.60     67.08 o 
  -3   8   7       75.82       90.94     57.16 o 
  -1   8   7     2400.06     2543.34     78.23 o 
   1   8   7      151.74      173.48     58.42 o 
   3   8   7     2491.79     2701.95     87.69 o 
   5   8   7     1559.80     1546.30     81.99 o 
   7   8   7        0.08       -5.52     69.25 o 
  -8   9   7     4011.05     3807.86    104.70 o 
  -6   9   7     2787.83     2791.48     93.58 o 
  -4   9   7      367.28      389.98     70.30 o 
  -2   9   7     2548.50     2324.96     77.36 o 
   0   9   7     3953.15     3577.47     83.29 o 
   2   9   7      159.14      179.45     57.98 o 
   4   9   7     2706.43     2570.37     99.48 o 
   6   9   7      105.62      116.17     68.89 o 
   8   9   7     1123.44     1174.85     82.09 o 
  -9  10   7     3168.55     2802.16    120.77 o 
  -7  10   7       72.76      106.54     65.92 o 
  -5  10   7      142.02      118.11     67.52 o 
  -3  10   7       46.15       39.32     60.40 o 
  -1  10   7      117.23       95.71     61.82 o 
   1  10   7      252.82      356.07     62.80 o 
   3  10   7     5168.00     5199.10    130.88 o 
   5  10   7     3006.75     2776.68    110.01 o 
   7  10   7      476.77      503.92     87.38 o 
   9  10   7     3768.68     3928.25    150.75 o 
 -10  11   7     1892.09     1994.75     81.38 o 
  -8  11   7     6530.13     6295.33    159.18 o 
  -6  11   7     2091.00     1994.18     87.75 o 
  -4  11   7      229.77      199.83     73.61 o 
  -2  11   7       14.18       60.94     61.54 o 
   0  11   7     2363.67     2257.14     76.79 o 
   2  11   7     1086.33     1024.89     66.53 o 
   4  11   7     2519.48     2372.06    108.59 o 
   6  11   7      185.29      190.26     84.36 o 
   8  11   7     3812.53     4021.45    114.85 o 
  10  11   7     6991.78     6942.93    106.64 o 
 -11  12   7      697.21      785.88     99.68 o 
  -9  12   7     1546.31     1380.42     84.36 o 
  -7  12   7     1705.11     1757.60     69.09 o 
  -5  12   7     2215.04     2124.86     82.91 o 
  -3  12   7     8049.85     7315.11    123.99 o 
  -1  12   7     3026.91     2973.78     80.16 o 
   1  12   7     1001.95      896.70     65.90 o 
   3  12   7      786.04      805.91     66.93 o 
   5  12   7      532.23      546.18     83.19 o 
   7  12   7      336.58      282.23     74.68 o 
   9  12   7      206.36      315.26    133.07 o 
  11  12   7     1911.06     1981.39    178.89 o 
 -12  13   7     2830.06     2764.71    198.06 o 
 -10  13   7     2273.43     2284.21    114.44 o 
  -8  13   7      983.73     1054.07     88.27 o 
  -6  13   7     1619.95     1549.95     77.34 o 
  -4  13   7       34.02       23.33     69.48 o 
  -2  13   7     3863.99     4201.65     89.26 o 
   0  13   7     6257.96     5794.44     99.80 o 
   2  13   7       76.33       87.33     59.98 o 
   4  13   7      261.08      231.80     83.23 o 
   6  13   7      116.91      128.20     83.35 o 
   8  13   7     4565.44     4624.45    175.51 o 
  10  13   7     2360.19     2375.53    181.39 o 
  12  13   7      913.46     1001.96    174.42 o 
 -13  14   7      967.29      935.94    184.38 o 
 -11  14   7     2678.07     2603.51    164.06 o 
  -9  14   7      754.36      763.46    112.29 o 
  -7  14   7      259.98      212.90     57.95 o 
  -5  14   7      590.80      674.27     80.67 o 
  -3  14   7     5226.53     4976.63    101.52 o 
  -1  14   7     4271.67     4161.58     93.24 o 
   1  14   7     1589.28     1672.27     73.16 o 
   3  14   7      244.46      219.63     97.05 o 
   5  14   7       73.16      123.92    144.89 o 
   7  14   7      338.22      389.56    133.63 o 
   9  14   7      562.11      589.92    141.43 o 
  11  14   7     2575.08     2559.68    195.32 o 
  13  14   7     1217.19     1246.29    190.10 o 
 -14  15   7      497.55      452.49    187.10 o 
 -12  15   7      189.03       93.42    161.73 o 
 -10  15   7     1450.57     1375.82    174.69 o 
  -8  15   7      142.17      184.23    103.61 o 
  -6  15   7     2291.20     2039.86     83.01 o 
  -4  15   7     1976.40     1929.05    100.34 o 
  -2  15   7     5874.29     6004.86    124.54 o 
   0  15   7     1993.37     2058.86     89.76 o 
   2  15   7     3039.86     2854.80    127.51 o 
   4  15   7      405.73      380.71    148.17 o 
   6  15   7       17.04       77.10    131.21 o 
   8  15   7      439.32      414.12    136.78 o 
  10  15   7      186.66      289.98    146.83 o 
  12  15   7     2603.70     2802.84    207.97 o 
  14  15   7      189.66      242.50    183.56 o 
 -15  16   7      641.13      810.90    264.14 o 
 -13  16   7        1.41       36.58    227.36 o 
 -11  16   7     1256.76     1447.91    183.33 o 
  -9  16   7      759.95      709.91    171.97 o 
  -7  16   7      576.81      576.64    120.72 o 
  -5  16   7     1983.10     1901.09     89.39 o 
  -3  16   7     1033.86     1076.90    105.88 o 
  -1  16   7      204.38      229.70    103.21 o 
   1  16   7     3579.61     3500.17    178.16 o 
   3  16   7      329.12      281.78    146.64 o 
   5  16   7     1389.70     1439.82    166.34 o 
   7  16   7     1967.60     1946.61    159.53 o 
   9  16   7      452.18      300.65    147.34 o 
  11  16   7     1613.28     1640.00    190.63 o 
  13  16   7      176.94      241.29    185.26 o 
  15  16   7        0.25      146.97    196.03 o 
 -16  17   7      647.38      701.38    428.86 o 
 -14  17   7      321.17      199.47    249.05 o 
 -12  17   7        1.39      -22.50    169.62 o 
 -10  17   7        1.69       48.47    170.08 o 
  -8  17   7     1378.30     1526.71    123.95 o 
  -6  17   7      235.91      133.01    119.18 o 
  -4  17   7     2750.19     2881.86    101.16 o 
  -2  17   7     1262.49     1366.56    114.87 o 
   0  17   7     1056.84     1261.08    159.58 o 
   2  17   7      626.17      481.83    154.66 o 
   4  17   7      202.30      289.47    152.83 o 
   6  17   7      174.20       87.48    142.06 o 
   8  17   7     1625.01     1751.62    166.93 o 
  10  17   7      137.02       48.40    151.14 o 
  12  17   7       19.09       45.11    183.03 o 
  14  17   7        3.13       -6.80    193.65 o 
  16  17   7      777.86      730.87    422.03 o 
 -15  18   7     2003.13     2186.14    462.26 o 
 -13  18   7       89.14       19.61    186.22 o 
 -11  18   7      289.09      373.60    181.58 o 
  -9  18   7      135.48      210.32    155.26 o 
  -7  18   7      315.42      390.54    116.47 o 
  -5  18   7      308.87      243.30    125.47 o 
  -3  18   7      518.89      545.89    105.15 o 
  -1  18   7     3689.82     3895.26    188.30 o 
   1  18   7      499.79      453.61    151.73 o 
   3  18   7      319.45      341.20    154.83 o 
   5  18   7     1567.95     1904.80    178.81 o 
   7  18   7     1559.42     1660.68    164.84 o 
   9  18   7     1598.12     1633.35    168.93 o 
  11  18   7      251.71      140.91    182.15 o 
  13  18   7      453.81      385.89    197.66 o 
  15  18   7       44.67      135.94    332.83 o 
 -14  19   7     1935.65     2103.43    459.78 o 
 -12  19   7      654.84      566.81    190.92 o 
 -10  19   7      455.39      347.55    183.63 o 
  -8  19   7       29.12      140.48    148.87 o 
  -6  19   7     1216.56     1088.72    128.38 o 
  -4  19   7      509.32      497.45    161.25 o 
  -2  19   7       42.96       41.61    143.87 o 
   0  19   7     1706.39     1730.51    168.99 o 
   2  19   7        1.56       20.09    148.78 o 
   4  19   7     1548.67     1686.22    217.99 o 
   6  19   7     3089.82     3446.50    182.66 o 
   8  19   7     2072.77     2455.36    181.57 o 
  10  19   7      619.52      578.57    163.41 o 
  12  19   7      689.06      552.79    199.15 o 
  14  19   7       77.10      270.26    336.86 o 
 -13  20   7      588.65      653.49    419.99 o 
 -11  20   7      132.01       61.23    377.08 o 
  -9  20   7      154.04      185.21    158.65 o 
  -7  20   7       95.76       56.30    150.25 o 
  -5  20   7       20.59       74.98    145.23 o 
  -3  20   7      840.54      946.51    226.13 o 
  -1  20   7     1378.52     1406.91    169.21 o 
   1  20   7       79.52      129.91    154.48 o 
   3  20   7      720.75     1172.24    173.24 o 
   5  20   7     2602.34     3439.59    199.59 o 
   7  20   7     1509.34     1864.10    170.43 o 
   9  20   7     2434.40     2646.68    185.81 o 
  11  20   7      743.14      887.39    235.34 o 
  13  20   7       19.32       18.17    329.75 o 
 -12  21   7      368.90      446.88    391.96 o 
 -10  21   7       68.70      143.06    252.57 o 
  -8  21   7      239.02      342.51    166.35 o 
  -6  21   7       15.26      -38.61    153.63 o 
  -4  21   7     1182.41     1133.47    154.15 o 
  -2  21   7      166.82      195.34    218.53 o 
   0  21   7       68.58       84.84    161.78 o 
   2  21   7      926.52     1117.51    225.79 o 
   4  21   7     1460.19     2063.16    251.13 o 
   6  21   7     3108.82     3919.57    193.62 o 
   8  21   7     1202.77     1366.72    173.30 o 
  10  21   7     1320.10     1429.50    201.45 o 
  12  21   7       45.33      -27.62    328.86 o 
 -11  22   7       31.08      148.77    383.85 o 
  -9  22   7     2021.97     2356.67    415.42 o 
  -7  22   7     3229.43     3297.95    277.59 o 
  -5  22   7      623.98      538.05    194.41 o 
  -3  22   7      493.40      529.45    203.24 o 
  -1  22   7        2.28        1.12    225.89 o 
   1  22   7       73.75       24.48    163.95 o 
   3  22   7      603.54      959.54    180.73 o 
   5  22   7      287.82      425.03    185.09 o 
   7  22   7     1530.38     1661.36    202.35 o 
   9  22   7     1447.47     1722.83    204.55 o 
 -12  23   7      177.75      258.67    402.26 o 
 -10  23   7      814.90      726.23    373.28 o 
  -6  23   7     2445.42     2010.97    401.74 o 
  -4  23   7     1211.75     1140.86    271.03 o 
  -2  23   7       19.17       -7.58    200.33 o 
   0  23   7      366.64      299.57    235.17 o 
   2  23   7      196.34      157.60    172.58 o 
   4  23   7      871.12     1116.66    188.48 o 
   6  23   7      476.80      626.86    188.30 o 
   8  23   7      484.76      760.02    240.31 o 
  -3  24   7      341.09      236.72    349.23 o 
  -1  24   7        2.17       98.86    340.27 o 
   1  24   7       12.43      -22.06    327.98 o 
   3  24   7       13.70       20.02    218.70 o 
   5  24   7      215.71      179.99    217.97 o 
   7  24   7      811.20      950.97    241.51 o 
  -2  25   7      155.10       46.83    351.13 o 
   0  25   7        0.37     -200.09    334.15 o 
   2  25   7        8.87     -117.24    324.13 o 
   4  25   7       19.72       15.19    327.00 o 
   6  25   7      105.01      -37.42    227.10 o 
   1  26   7     1592.24     1935.96    379.98 o 
   0   0   8    12059.84    11645.45    259.00 o 
   1   1   8     1618.16     1607.54     76.94 o 
   0   2   8    24489.15    24498.31    231.00 o 
   2   2   8     5335.56     5133.64    102.54 o 
  -1   3   8       79.44       38.07     65.76 o 
   1   3   8     5888.80     5656.93     95.98 o 
   3   3   8     2121.68     1922.77     93.45 o 
  -2   4   8       98.13      135.73     72.80 o 
   0   4   8      724.25      799.82     72.99 o 
   2   4   8      398.96      450.32     66.22 o 
   4   4   8     6508.83     6449.62    110.00 o 
  -3   5   8      137.06      151.83     82.66 o 
  -1   5   8    12380.86    12122.01    149.23 o 
   1   5   8     4453.95     4411.21    108.17 o 
   3   5   8      193.77      209.61     69.78 o 
   5   5   8     6985.43     6964.90    118.29 o 
  -4   6   8     4154.81     4057.13    110.55 o 
  -2   6   8      574.87      476.04     79.25 o 
   0   6   8      907.44     1057.79     86.77 o 
   2   6   8     1308.17     1139.34     78.01 o 
   4   6   8      244.44      280.06     71.98 o 
   6   6   8      838.56      658.26     74.92 o 
  -5   7   8     4338.55     3988.24    109.70 o 
  -3   7   8     1549.26     1527.35     90.64 o 
  -1   7   8     5900.34     5374.67    114.04 o 
   1   7   8     1577.60     1636.15     88.09 o 
   3   7   8     4448.54     4388.33    113.05 o 
   5   7   8     1104.54     1186.16     91.98 o 
   7   7   8      912.57      750.69     89.01 o 
  -6   8   8     8220.55     8440.25    175.65 o 
  -4   8   8    16187.38    16110.27    271.58 o 
  -2   8   8     6890.03     6190.41    119.39 o 
   0   8   8      950.67      963.34     93.74 o 
   2   8   8     1685.49     1599.08     86.15 o 
   4   8   8     2751.26     2563.11    111.99 o 
   6   8   8     1577.68     1638.79     94.01 o 
   8   8   8      737.42      890.03     91.06 o 
  -7   9   8      193.09      243.24     73.17 o 
  -5   9   8       69.92      199.71     87.92 o 
  -3   9   8      377.38      503.01     85.01 o 
  -1   9   8     1179.83     1200.55     92.45 o 
   1   9   8     4842.17     4648.05    110.58 o 
   3   9   8     4721.75     4701.36    106.56 o 
   5   9   8      959.25      940.35     98.10 o 
   7   9   8     1327.66     1462.50     92.52 o 
   9   9   8     6533.98     6446.02    168.17 o 
  -8  10   8     1550.68     1582.80    130.13 o 
  -6  10   8    26622.57    26250.26    336.38 o 
  -4  10   8    11352.05    10903.68    275.60 o 
  -2  10   8     6928.52     6414.42    133.14 o 
   0  10   8       18.06       78.83     82.28 o 
   2  10   8       14.29       22.61     72.05 o 
   4  10   8     1234.72     1394.23    104.06 o 
   6  10   8     2426.20     2415.00    113.92 o 
   8  10   8       26.72       -9.17    110.18 o 
  10  10   8      483.82      446.77    118.67 o 
  -9  11   8     2022.87     1999.61    135.18 o 
  -7  11   8      142.64      140.33     79.93 o 
  -5  11   8        6.90       50.97     93.34 o 
  -3  11   8     1572.96     1595.96     98.91 o 
  -1  11   8     1296.51     1242.44     96.83 o 
   1  11   8     3116.39     2948.66     93.65 o 
   3  11   8     3488.21     3367.32    118.07 o 
   5  11   8      323.43      372.36     94.31 o 
   7  11   8     5307.96     5399.02    225.70 o 
   9  11   8     4578.70     4326.02    182.74 o 
  11  11   8     2903.36     3003.77    244.83 o 
 -10  12   8        0.06      -31.24    120.79 o 
  -8  12   8     3711.50     3586.67    120.25 o 
  -6  12   8     3420.44     3616.77    107.06 o 
  -4  12   8     8401.81     8304.59    162.11 o 
  -2  12   8     2949.78     2872.30    112.31 o 
   0  12   8      708.90      631.07     97.64 o 
   2  12   8      549.38      511.93     83.31 o 
   4  12   8     7201.06     6931.22    218.79 o 
   6  12   8     4378.64     4586.47    185.87 o 
   8  12   8     4362.84     4309.98    159.46 o 
  10  12   8       21.14       80.95    154.19 o 
  12  12   8      606.55      487.22    169.43 o 
 -11  13   8     1421.74     1510.71    144.66 o 
  -9  13   8     1598.99     1521.54    142.35 o 
  -7  13   8      227.41      156.00    102.60 o 
  -5  13   8     4224.91     4023.73    113.98 o 
  -3  13   8     7447.48     7216.91    143.94 o 
  -1  13   8     1143.51      952.43    101.55 o 
   1  13   8     1126.33     1249.19    114.23 o 
   3  13   8      153.53      232.53    110.87 o 
   5  13   8       27.36       44.09    118.11 o 
   7  13   8     1235.91     1112.76    143.44 o 
   9  13   8     5280.13     5180.75    212.41 o 
  11  13   8     2694.63     2594.01    194.14 o 
  13  13   8      117.67       81.60    143.76 o 
 -12  14   8      263.36      365.31    147.47 o 
 -10  14   8      186.68      205.21    172.46 o 
  -8  14   8      603.88      521.17    137.27 o 
  -6  14   8      103.02      143.99    106.39 o 
  -4  14   8        4.37        9.53     86.02 o 
  -2  14   8      368.15      425.88     97.49 o 
   0  14   8      359.57      368.83    100.99 o 
   2  14   8     5525.10     5616.99    155.00 o 
   4  14   8    15932.13    15899.23    284.03 o 
   6  14   8     6754.99     6998.18    236.14 o 
   8  14   8     1902.76     1855.67    160.96 o 
  10  14   8       25.86        7.65    160.44 o 
  12  14   8      151.49      248.25    144.24 o 
  14  14   8      908.13      819.49    161.70 o 
 -13  15   8       35.92       69.39    174.25 o 
 -11  15   8      219.01      207.25    156.58 o 
  -9  15   8     1580.89     1508.29    190.98 o 
  -7  15   8       33.67       47.98    135.24 o 
  -5  15   8     3687.35     3549.40    179.15 o 
  -3  15   8     2665.12     2795.57    144.51 o 
  -1  15   8     3110.93     3116.95    126.64 o 
   1  15   8     3374.77     3486.92    156.03 o 
   3  15   8       38.32      118.70    138.15 o 
   5  15   8        0.71       -5.06    135.20 o 
   7  15   8        0.71      -37.35    138.50 o 
   9  15   8      509.57      580.92    147.83 o 
  11  15   8      614.02      690.53    150.39 o 
  13  15   8      407.89      532.26    156.92 o 
  15  15   8      199.49      174.96    165.49 o 
 -14  16   8       97.69      107.24    226.56 o 
 -12  16   8     1369.05     1467.54    183.73 o 
 -10  16   8     1187.54     1335.65    167.27 o 
  -8  16   8     4230.34     4152.24    274.66 o 
  -6  16   8      661.32      782.87    154.54 o 
  -4  16   8      180.23      191.12    119.18 o 
  -2  16   8        0.01      -11.82     97.83 o 
   0  16   8      353.10      371.65    110.51 o 
   2  16   8     3019.98     2980.86    155.24 o 
   4  16   8     2428.44     2726.13    159.77 o 
   6  16   8     5938.03     5940.93    368.94 o 
   8  16   8     1134.65      988.14    150.47 o 
  10  16   8       76.19      126.44    133.84 o 
  12  16   8     1635.77     1710.20    171.93 o 
  14  16   8     1742.23     1805.38    183.27 o 
 -13  17   8      539.65      773.50    403.65 o 
 -11  17   8       84.71       93.56    162.92 o 
  -9  17   8       66.25       37.31    158.54 o 
  -7  17   8     1513.95     1378.77    242.74 o 
  -5  17   8      443.37      415.37    155.99 o 
  -3  17   8      266.29      384.02    126.74 o 
  -1  17   8     4823.84     5150.30    181.26 o 
   1  17   8     1061.99     1258.71    137.43 o 
   3  17   8      367.04      438.14    149.03 o 
   5  17   8     3636.71     3746.37    173.65 o 
   7  17   8     1226.45     1080.36    151.15 o 
   9  17   8      295.58      353.54    187.02 o 
  11  17   8      106.24      246.52    195.88 o 
  13  17   8       47.92      -23.09    206.55 o 
 -14  18   8      255.38       53.61    417.15 o 
 -12  18   8     1539.48     1675.31    417.24 o 
 -10  18   8     7491.81     7595.84    272.86 o 
  -8  18   8     6161.65     6139.07    249.20 o 
  -6  18   8     1144.76     1117.31    236.79 o 
  -4  18   8       20.16       23.08    160.18 o 
  -2  18   8     1300.85     1116.37    136.99 o 
   0  18   8      165.56      190.10    116.95 o 
   2  18   8      119.13      131.39    123.44 o 
   4  18   8      166.95      195.23    132.79 o 
   6  18   8       24.68      -24.28    177.73 o 
   8  18   8      149.43      145.69    186.54 o 
  10  18   8      114.61      162.85    168.24 o 
  12  18   8     2488.58     2670.30    282.90 o 
 -13  19   8     1001.52      853.27    410.94 o 
 -11  19   8       26.85      189.92    352.25 o 
  -9  19   8        1.02       54.02    240.74 o 
  -7  19   8       32.57      137.81    192.56 o 
  -5  19   8        2.96      -90.34    161.62 o 
  -3  19   8      636.66      581.98    172.24 o 
  -1  19   8     1083.25     1177.83    167.64 o 
   1  19   8        6.58       25.14    122.63 o 
   3  19   8     1359.11     1411.13    146.84 o 
   5  19   8     4438.38     4797.69    228.94 o 
   7  19   8     3023.58     3344.42    229.30 o 
   9  19   8     1950.56     2216.23    215.30 o 
  11  19   8      163.03      205.33    336.47 o 
 -12  20   8      879.09      919.50    405.82 o 
 -10  20   8     5868.87     5763.84    484.60 o 
  -8  20   8     2445.23     2874.41    379.01 o 
  -6  20   8     1267.70     1239.16    274.72 o 
  -4  20   8      856.68      987.05    184.37 o 
  -2  20   8      777.14      815.94    184.76 o 
   0  20   8      463.56      603.67    171.08 o 
   2  20   8      862.12     1002.02    140.36 o 
   4  20   8        5.09      146.69    176.20 o 
   6  20   8       43.43       -4.09    186.37 o 
   8  20   8       78.98      101.30    191.37 o 
  10  20   8      128.51      127.73    235.28 o 
 -11  21   8       18.08      104.07    386.78 o 
  -9  21   8      156.58      371.10    344.21 o 
  -5  21   8      963.49      843.62    384.10 o 
  -3  21   8      207.54      117.90    211.84 o 
  -1  21   8       37.18       22.90    236.29 o 
   1  21   8      358.85      446.78    179.66 o 
   3  21   8     1742.15     1788.90    202.85 o 
   5  21   8      812.37     1061.28    233.50 o 
   7  21   8     1613.26     1781.81    256.32 o 
   9  21   8     1342.83     1527.18    261.21 o 
 -10  22   8      105.59      -75.59    354.22 o 
  -2  22   8     1546.39     1297.78    402.81 o 
   0  22   8     4698.06     5175.15    443.12 o 
   2  22   8     1037.70      957.51    376.02 o 
   4  22   8      158.09      280.26    221.39 o 
   6  22   8        1.65      -44.44    226.17 o 
   8  22   8       21.56      126.47    238.02 o 
   1  23   8       18.71      -60.36    340.52 o 
   3  23   8      104.16      114.11    353.71 o 
   5  23   8      330.44      416.51    230.48 o 
   7  23   8      212.18      250.07    236.66 o 
   0   1   9    25016.98    23524.74    224.87 o 
  -1   2   9    11346.43    10884.31    142.49 o 
   1   2   9    14804.90    14251.08    171.44 o 
  -2   3   9     7735.01     7575.47    144.61 o 
   0   3   9     6033.43     6016.01    181.49 o 
   2   3   9     1420.51     1481.65    110.62 o 
  -3   4   9      754.18      876.99     95.25 o 
  -1   4   9      464.91      554.55    118.49 o 
   1   4   9     1078.70     1087.90     92.76 o 
   3   4   9     1480.24     1503.10    101.64 o 
  -4   5   9      721.37      745.95     94.34 o 
  -2   5   9       27.08       82.58     92.83 o 
   0   5   9      498.41      651.67    104.72 o 
   2   5   9      156.47      166.37    102.26 o 
   4   5   9       56.29       87.51     88.79 o 
  -5   6   9     5257.51     5135.35    161.32 o 
  -3   6   9      622.80      745.25    104.36 o 
  -1   6   9       79.04      179.00    100.89 o 
   1   6   9       33.50       17.24     92.68 o 
   3   6   9     1214.04     1220.13    112.28 o 
   5   6   9      552.24      512.14    115.06 o 
  -6   7   9     7900.83     7887.11    247.93 o 
  -4   7   9     8832.53     8691.30    161.40 o 
  -2   7   9     2897.22     2894.39    124.43 o 
   0   7   9      949.58      874.97    101.72 o 
   2   7   9        3.58       37.01     92.79 o 
   4   7   9      640.94      574.05    112.28 o 
   6   7   9     5873.81     5870.55    161.23 o 
  -7   8   9    10397.62    10360.54    214.00 o 
  -5   8   9    15224.15    15404.38    225.97 o 
  -3   8   9    13554.40    13397.20    228.86 o 
  -1   8   9     1056.37     1051.18    122.70 o 
   1   8   9      238.34      190.20     92.24 o 
   3   8   9      102.94      126.17    122.74 o 
   5   8   9      561.07      521.31    113.40 o 
   7   8   9     2263.84     2318.68    137.08 o 
  -8   9   9      489.66      535.78    135.59 o 
  -6   9   9    15279.29    15312.73    400.63 o 
  -4   9   9    22069.08    21105.17    227.28 o 
  -2   9   9     3889.07     3955.39    148.80 o 
   0   9   9       66.08       47.62    113.16 o 
   2   9   9       20.18       -7.57    119.60 o 
   4   9   9      640.66      604.93    132.79 o 
   6   9   9       48.35       39.96    134.47 o 
   8   9   9      711.20      737.46    122.35 o 
  -9  10   9     1136.58     1147.65    139.24 o 
  -7  10   9     8218.78     7920.48    201.43 o 
  -5  10   9    19153.40    18766.27    252.66 o 
  -3  10   9    13685.45    13529.94    212.93 o 
  -1  10   9     2327.11     2069.26    131.20 o 
   1  10   9       37.37       46.48    116.17 o 
   3  10   9     4264.78     4099.39    165.17 o 
   5  10   9     1225.57     1288.00    147.24 o 
   7  10   9      244.81      280.43    143.39 o 
   9  10   9       25.51      -58.27    123.45 o 
 -10  11   9      403.49      310.72    179.74 o 
  -8  11   9     1357.57     1456.57    146.63 o 
  -6  11   9    14937.58    14511.07    287.26 o 
  -4  11   9     9583.98     9280.56    185.42 o 
  -2  11   9     2564.81     2409.40    135.37 o 
   0  11   9       64.38      110.04    118.77 o 
   2  11   9      661.77      518.75    129.92 o 
   4  11   9     3638.76     3754.25    172.04 o 
   6  11   9     1922.00     1980.51    162.97 o 
   8  11   9      398.31      301.22    152.24 o 
  10  11   9      565.70      480.34    180.45 o 
 -11  12   9      136.83      112.08    158.69 o 
  -9  12   9        2.12     -137.98    178.38 o 
  -7  12   9     1270.62     1263.20    165.98 o 
  -5  12   9     4400.15     4574.84    287.58 o 
  -3  12   9     3608.89     3675.47    144.89 o 
  -1  12   9      435.50      450.43    119.57 o 
   1  12   9     3931.49     4043.16    217.21 o 
   3  12   9     9918.31     9969.60    218.76 o 
   5  12   9    10124.44     9903.73    372.63 o 
   7  12   9     3558.91     3244.40    182.94 o 
   9  12   9      209.92       18.32    140.34 o 
  11  12   9       96.83       38.85    156.03 o 
 -12  13   9       84.90      142.90    158.70 o 
 -10  13   9      881.09      991.34    191.57 o 
  -8  13   9      489.17      518.26    150.06 o 
  -6  13   9     2381.62     2298.25    178.03 o 
  -4  13   9     2318.40     2273.41    138.74 o 
  -2  13   9      624.61      672.10    103.89 o 
   0  13   9       66.60      115.47    120.35 o 
   2  13   9     3164.10     3323.58    154.57 o 
   4  13   9    11780.70    12021.81    407.06 o 
   6  13   9     6933.83     7292.47    247.13 o 
   8  13   9     1061.56     1433.18    151.49 o 
  10  13   9        0.57        9.44    152.67 o 
  12  13   9        5.90      -27.62    157.24 o 
 -13  14   9      100.06      104.24    222.99 o 
 -11  14   9      279.98      205.16    192.24 o 
  -9  14   9      820.97      770.12    234.33 o 
  -7  14   9       60.32       65.81    146.96 o 
  -5  14   9       15.52        6.55    154.47 o 
  -3  14   9      182.69      234.12    124.19 o 
  -1  14   9       47.77       93.93    105.50 o 
   1  14   9     4106.73     4176.20    159.95 o 
   3  14   9    11460.28    11951.37    412.74 o 
   5  14   9    16802.13    16720.55    538.47 o 
   7  14   9     3775.66     3687.38    192.48 o 
   9  14   9      122.99      151.53    142.33 o 
  11  14   9      705.85      655.69    164.45 o 
  13  14   9      989.12      928.23    239.86 o 
 -12  15   9      187.86       99.41    287.14 o 
 -10  15   9     1581.89     1831.93    219.55 o 
  -8  15   9     1380.59     1537.27    258.32 o 
  -6  15   9       60.60      127.82    156.51 o 
  -4  15   9      124.70      108.75    164.22 o 
  -2  15   9       36.71       48.47    127.69 o 
   0  15   9      432.24      461.44    112.31 o 
   2  15   9     8814.25     9245.12    344.82 o 
   4  15   9    11616.12    11956.08    271.79 o 
   6  15   9     5218.11     5229.62    181.17 o 
   8  15   9      932.78      864.87    144.62 o 
  10  15   9        2.80       45.00    157.71 o 
  12  15   9      671.06      716.16    226.68 o 
  -9  16   9     2758.76     2888.99    234.04 o 
  -7  16   9     1765.38     2168.83    346.14 o 
  -5  16   9      766.85      657.17    170.22 o 
  -3  16   9      142.22       54.12    169.35 o 
  -1  16   9       13.26       -7.45    134.07 o 
   1  16   9      187.98      345.50    116.58 o 
   3  16   9     4040.94     4128.57    248.68 o 
   5  16   9     3999.02     4269.60    216.02 o 
   7  16   9     1902.38     2035.41    158.56 o 
   9  16   9       19.51       16.80    145.34 o 
  11  16   9     2291.25     2460.01    251.84 o 
  -6  17   9     1888.42     2225.55    276.92 o 
  -4  17   9        2.55     -108.04    168.46 o 
  -2  17   9      431.43      591.03    181.51 o 
   0  17   9      494.49      628.47    150.18 o 
   2  17   9     4128.16     4570.68    165.01 o 
   4  17   9     3112.33     3051.16    158.19 o 
   6  17   9     1566.06     1418.06    150.90 o 
   8  17   9       15.86       35.34    157.84 o 
  10  17   9      346.97      333.76    212.91 o 
  -5  18   9       95.81       66.14    354.54 o 
  -3  18   9      321.89      328.19    174.83 o 
  -1  18   9      881.20      821.42    195.83 o 
   1  18   9      776.65      918.24    160.92 o 
   3  18   9        2.07      100.02    126.47 o 
   5  18   9      215.29      276.21    150.03 o 
   7  18   9      222.71      171.73    174.27 o 
   9  18   9      204.02      306.34    184.80 o 
  -2  19   9       55.27       42.49    224.77 o 
   0  19   9      216.73      212.11    244.08 o 
   2  19   9       44.62      102.05    176.76 o 
   4  19   9      510.22      609.63    151.93 o 
   6  19   9      100.21       25.12    171.84 o 
   8  19   9      190.38      220.26    182.36 o 
  10  19   9      682.59      614.46    299.71 o 
  -1  20   9     3352.60     3294.65    368.96 o 
   1  20   9     1474.28     1153.58    375.09 o 
   3  20   9      869.18      762.59    201.33 o 
   5  20   9        0.03       63.81    169.07 o 
   7  20   9       84.23      -63.19    195.80 o 
   9  20   9        1.48       -1.44    278.54 o 
   0  21   9     1707.49     1417.24    360.18 o 
   2  21   9     1334.12      865.26    384.73 o 
   4  21   9      390.68      450.74    288.30 o 
   6  21   9       52.63      -36.52    182.39 o 
   8  21   9        0.24     -134.82    256.29 o 
   1  22   9     2790.56     2804.68    439.12 o 
   1   1  10    24246.60    23652.26    241.78 o 
   0   2  10      619.20      581.77     97.31 o 
   2   2  10      632.97      603.45     98.97 o 
  -1   3  10     5224.89     5200.66    155.57 o 
   1   3  10     6674.74     6660.03    169.69 o 
   3   3  10      628.77      705.52    107.74 o 
  -2   4  10      119.78      109.09    103.23 o 
   0   4  10     4034.58     3768.73    146.28 o 
   2   4  10     9051.20     8645.04    160.51 o 
   4   4  10     3540.77     3449.26    129.43 o 
  -3   5  10     1555.38     1413.20    115.44 o 
  -1   5  10       16.14       71.87    114.15 o 
   1   5  10       10.36       72.33    135.13 o 
   3   5  10        5.06      -23.58    121.36 o 
   5   5  10     1697.52     1706.93    116.00 o 
  -4   6  10       27.59      105.78    110.92 o 
  -2   6  10     1799.99     1784.62    128.10 o 
   0   6  10     6153.80     6246.53    189.74 o 
   2   6  10    11747.63    11568.40    366.13 o 
   4   6  10     6746.05     6431.26    172.69 o 
   6   6  10     2491.31     2827.19    149.51 o 
  -5   7  10     9659.09     9291.78    199.46 o 
  -3   7  10     7944.52     7739.66    171.90 o 
  -1   7  10     2372.19     2577.99    157.22 o 
   1   7  10       11.70      -10.36    131.67 o 
   3   7  10      218.41      142.37    136.84 o 
   5   7  10       43.32       38.49    119.30 o 
   7   7  10     2505.89     2509.10    148.12 o 
  -6   8  10        5.29       70.49    140.79 o 
  -4   8  10        0.11       89.70    110.65 o 
  -2   8  10     1023.59      998.40    133.76 o 
   0   8  10     7197.16     7024.16    215.58 o 
   2   8  10     6951.89     6647.20    195.17 o 
   4   8  10     4795.04     4936.73    189.61 o 
   6   8  10     1288.69     1293.50    158.48 o 
   8   8  10       69.76      101.41    136.91 o 
  -7   9  10     8161.82     7938.20    226.88 o 
  -5   9  10    14628.58    14189.87    311.77 o 
  -3   9  10     9923.97     9735.09    201.75 o 
  -1   9  10     3109.49     3264.00    159.30 o 
   1   9  10        1.42      -36.24    136.91 o 
   3   9  10     1319.56     1006.15    152.81 o 
   5   9  10     1496.73     1441.25    161.28 o 
   7   9  10       12.79       31.30    146.88 o 
   9   9  10     1705.01     1721.00    154.24 o 
  -8  10  10     1217.98     1107.79    149.22 o 
  -6  10  10       34.09      164.40    143.71 o 
  -4  10  10       70.54      143.31    167.03 o 
  -2  10  10        3.43       70.38    123.48 o 
   0  10  10      837.06      836.84    135.46 o 
   2  10  10     2438.10     2423.12    164.72 o 
   4  10  10     3567.12     3593.32    211.61 o 
   6  10  10       72.29      203.30    148.74 o 
   8  10  10     1977.83     1936.85    176.15 o 
  10  10  10     3711.66     3705.08    227.66 o 
  -9  11  10      138.89      100.45    182.48 o 
  -7  11  10     3662.58     3894.45    206.32 o 
  -5  11  10     8708.40     8875.15    325.88 o 
  -3  11  10     4037.46     3890.44    210.76 o 
  -1  11  10      197.79      219.23    123.55 o 
   1  11  10      329.43      269.37    137.58 o 
   3  11  10     2625.43     2454.20    170.49 o 
   5  11  10     3767.20     3715.97    188.27 o 
   7  11  10      514.64      373.94    157.65 o 
   9  11  10        1.65        5.57    179.49 o 
  11  11  10      122.57      130.19    232.61 o 
 -10  12  10     2819.84     2643.84    480.61 o 
  -8  12  10     1069.06     1142.03    241.07 o 
  -6  12  10        0.75      -45.48    160.07 o 
  -4  12  10     1150.74     1271.55    179.55 o 
  -2  12  10     1639.49     1720.80    187.10 o 
   0  12  10      227.97      303.60    127.89 o 
   2  12  10     1103.31     1147.59    156.72 o 
   4  12  10      461.52      381.63    157.19 o 
   6  12  10      139.47       73.33    153.32 o 
   8  12  10     2238.74     2252.44    185.06 o 
  10  12  10     4562.72     4930.47    246.38 o 
  12  12  10     3999.36     4234.78    393.12 o 
 -11  13  10       78.39      278.31    309.11 o 
  -9  13  10        4.99       85.70    293.94 o 
  -7  13  10      259.25      291.32    234.94 o 
  -5  13  10      322.09      406.27    167.48 o 
  -3  13  10      253.94      368.27    177.88 o 
  -1  13  10        0.11       40.74    174.16 o 
   1  13  10     2072.72     2107.97    158.13 o 
   3  13  10     7127.19     7032.36    382.36 o 
   5  13  10     6379.96     6233.39    190.23 o 
   7  13  10     2210.56     2218.58    164.06 o 
   9  13  10      321.44      536.76    190.58 o 
  11  13  10       23.62       39.89    226.07 o 
  -8  14  10       50.56      242.00    307.40 o 
  -6  14  10      754.43      904.88    253.66 o 
  -4  14  10     2897.62     2821.51    209.65 o 
  -2  14  10     4248.84     3871.42    292.41 o 
   0  14  10     2093.56     2128.46    220.04 o 
   2  14  10       89.99      230.36    137.20 o 
   4  14  10        6.65      116.14    136.74 o 
   6  14  10        0.63       54.96    142.55 o 
   8  14  10     1267.72     1561.10    180.78 o 
  10  14  10     2436.55     2474.99    260.18 o 
  -5  15  10        9.10       -9.83    315.60 o 
  -3  15  10       51.18      118.22    177.62 o 
  -1  15  10       16.36      121.40    141.63 o 
   1  15  10      592.41      624.71    157.76 o 
   3  15  10     5222.56     5403.51    178.20 o 
   5  15  10     7657.67     7414.67    336.49 o 
   7  15  10     3143.56     3006.38    194.34 o 
   9  15  10       15.17      155.86    217.04 o 
  -4  16  10     3801.98     4277.13    334.65 o 
  -2  16  10     5292.46     5002.49    371.42 o 
   0  16  10     1839.39     1438.99    243.38 o 
   2  16  10      910.26     1140.72    210.67 o 
   4  16  10       47.69      237.08    166.26 o 
   6  16  10      213.73      183.20    178.40 o 
   8  16  10       17.93      -73.08    205.79 o 
  10  16  10      436.32      582.15    309.21 o 
  -3  17  10      223.67      183.65    294.76 o 
  -1  17  10      337.11      353.96    321.63 o 
   1  17  10      238.91      248.02    198.51 o 
   3  17  10     1461.56     1314.83    231.50 o 
   5  17  10     1929.31     1819.31    191.39 o 
   7  17  10      772.77      603.18    216.38 o 
   9  17  10        2.25       -0.59    292.35 o 
  -2  18  10     2991.99     2813.09    351.70 o 
   0  18  10     2321.45     2255.59    369.77 o 
   2  18  10       74.05      140.88    346.43 o 
   4  18  10     1256.96     1073.73    234.43 o 
   6  18  10     1550.79     1381.93    221.04 o 
   8  18  10     1047.85      938.53    293.46 o 
  -1  19  10      676.75      540.41    355.89 o 
   1  19  10      638.04      378.83    341.07 o 
   3  19  10       66.79      299.78    374.56 o 
   5  19  10      470.36      664.67    305.02 o 
   0  20  10      518.58      390.75    363.77 o 
   0   1  11      467.90      376.39     97.90 o 
  -1   2  11      615.64      684.16    118.51 o 
   1   2  11      372.48      373.56    102.90 o 
  -2   3  11      731.09      920.64    120.21 o 
   0   3  11      925.20     1013.58    129.85 o 
   2   3  11     2541.49     2678.81    131.32 o 
  -3   4  11      643.94      699.67    117.03 o 
  -1   4  11      353.49      320.27    121.57 o 
   1   4  11     2945.91     2860.28    172.41 o 
   3   4  11     2460.69     2184.90    150.64 o 
  -4   5  11     1510.36     1624.63    133.08 o 
  -2   5  11      334.76      364.07    124.32 o 
   0   5  11     2796.76     3052.59    167.70 o 
   2   5  11     2444.02     2308.66    166.82 o 
   4   5  11     1845.81     1877.71    147.38 o 
  -5   6  11     1471.42     1474.05    159.42 o 
  -3   6  11      163.02      188.52    121.06 o 
  -1   6  11     2475.86     2354.68    158.98 o 
   1   6  11     2082.43     2060.80    163.84 o 
   3   6  11     2292.40     2176.02    170.93 o 
   5   6  11     2878.41     2797.46    155.83 o 
  -6   7  11      797.76      755.00    155.42 o 
  -4   7  11      197.66      165.55    146.33 o 
  -2   7  11     1436.07     1659.35    148.11 o 
   0   7  11     3472.61     3385.19    174.30 o 
   2   7  11     3599.44     3806.13    202.70 o 
   4   7  11     2809.16     2915.35    178.84 o 
   6   7  11      903.71      973.96    142.33 o 
  -7   8  11       39.10      130.30    147.67 o 
  -5   8  11      458.47      699.10    154.47 o 
  -3   8  11      519.11      415.53    178.15 o 
  -1   8  11      694.99      732.33    143.01 o 
   1   8  11     1770.82     2050.00    172.74 o 
   3   8  11     2306.39     2313.93    173.12 o 
   5   8  11      721.35      744.72    160.28 o 
   7   8  11      114.65      235.86    180.40 o 
  -8   9  11      113.98      125.92    226.00 o 
  -6   9  11      243.59      314.06    154.65 o 
  -4   9  11       12.25       -4.88    170.85 o 
  -2   9  11      383.28      407.48    181.46 o 
   0   9  11      738.23      724.56    143.69 o 
   2   9  11     1751.45     1737.53    167.16 o 
   4   9  11     2475.23     2550.57    176.61 o 
   6   9  11        5.03       30.72    160.46 o 
   8   9  11      539.44      517.33    226.36 o 
  -9  10  11     1431.51     1208.72    328.82 o 
  -7  10  11      230.32      325.43    289.33 o 
  -5  10  11      558.88      600.09    181.62 o 
  -3  10  11      395.75      441.33    184.44 o 
  -1  10  11      100.56      209.66    180.63 o 
   1  10  11      422.10      397.52    146.02 o 
   3  10  11     1348.12     1325.28    164.76 o 
   5  10  11      674.66      776.21    164.36 o 
   7  10  11       37.06      -43.38    218.97 o 
   9  10  11     2068.76     2158.88    339.86 o 
  -8  11  11     1875.65     2170.37    350.18 o 
  -6  11  11       34.52       62.36    307.45 o 
  -4  11  11      441.47      587.12    205.79 o 
  -2  11  11      667.36      966.25    194.12 o 
   0  11  11        4.67       39.32    185.72 o 
   2  11  11      692.95      809.77    157.74 o 
   4  11  11      234.56      307.03    172.57 o 
   6  11  11        8.85       62.25    214.84 o 
   8  11  11     1280.26     1160.56    311.47 o 
  10  11  11     3068.34     2899.69    363.76 o 
  -5  12  11      141.79      160.89    262.34 o 
  -3  12  11     1110.07     1040.76    358.94 o 
  -1  12  11      125.19       57.22    219.26 o 
   1  12  11       97.31      126.20    313.01 o 
   3  12  11        3.19       64.58    196.18 o 
   5  12  11       29.40       21.30    209.72 o 
   7  12  11      194.86       86.27    274.03 o 
   9  12  11     1133.01     1194.92    314.11 o 
  -4  13  11     1516.13     1516.85    325.61 o 
  -2  13  11     2974.19     2622.44    363.34 o 
   0  13  11     1451.59     1678.99    352.13 o 
   2  13  11       13.29      -45.89    319.86 o 
   4  13  11      388.10      376.00    206.19 o 
   6  13  11       48.07       55.24    191.23 o 
   8  13  11     1428.13     1347.37    319.95 o 
  -3  14  11     1915.04     1740.85    325.87 o 
  -1  14  11      835.70      818.01    325.84 o 
   1  14  11      563.29      463.19    182.09 o 
   3  14  11      352.82      329.32    191.45 o 
   5  14  11      460.35      345.24    197.03 o 
   7  14  11      864.61      889.97    286.62 o 
  -2  15  11     2188.28     2211.99    355.42 o 
   0  15  11     2059.39     1738.10    359.02 o 
   2  15  11      641.36      524.79    196.65 o 
   4  15  11      560.14      497.35    255.72 o 
   6  15  11      575.24      492.29    200.19 o 
  -1  16  11     1223.49     1009.08    353.50 o 
   1  16  11      457.27      370.72    337.82 o 
   3  16  11      200.34      179.20    238.58 o 
   5  16  11      161.87      297.06    267.13 o 
   0  17  11     1208.24     1114.47    360.20 o 
   0   0  12     4947.19     5420.98    401.79 o 
   1   1  12       33.68      229.11    118.96 o 
   0   2  12      511.54      511.53    131.84 o 
   2   2  12      754.86      911.63    125.10 o 
  -1   3  12      184.87      265.74    128.65 o 
   1   3  12      374.01      351.38    152.60 o 
   3   3  12      335.73      319.12    141.14 o 
  -2   4  12      471.79      471.75    131.50 o 
   0   4  12       60.25      125.74    149.14 o 
   2   4  12      115.59       69.60    153.15 o 
   4   4  12      255.03      191.03    154.24 o 
  -3   5  12       11.34       30.49    173.43 o 
  -1   5  12      171.75       54.49    159.10 o 
   1   5  12      975.80      900.86    174.83 o 
   3   5  12     1620.25     1600.60    194.01 o 
   5   5  12     1043.62     1251.79    191.64 o 
  -4   6  12        9.85       64.33    173.97 o 
  -2   6  12      478.25      600.22    225.40 o 
   0   6  12       13.50       30.22    164.42 o 
   2   6  12       22.90       67.94    173.74 o 
   4   6  12       69.57       30.70    215.21 o 
   6   6  12      274.01      223.05    293.43 o 
  -5   7  12      361.43      187.48    213.76 o 
  -3   7  12      188.42      172.05    224.01 o 
  -1   7  12     1270.63     1196.47    236.42 o 
   1   7  12     1479.56     1424.98    180.62 o 
   3   7  12      733.83      635.59    219.12 o 
   5   7  12     1821.13     1628.94    313.00 o 
   7   7  12     1307.01     1129.46    314.79 o 
  -4   8  12     1237.79     1332.12    320.06 o 
  -2   8  12      716.55      699.24    238.26 o 
   0   8  12       33.39      314.58    333.60 o 
   2   8  12        1.61      -44.00    206.22 o 
   4   8  12       75.29        6.41    275.72 o 
   6   8  12      266.55      316.20    293.93 o 
  -5   9  12      201.05      -93.05    308.46 o 
  -3   9  12      175.22        6.41    310.88 o 
  -1   9  12     2432.04     2760.11    390.36 o 
   1   9  12     1457.20     1292.28    376.82 o 
   3   9  12      844.73      831.87    284.90 o 
   5   9  12      758.44      655.88    292.20 o 
   7   9  12        9.66     -135.72    293.35 o 
  -4  10  12     2831.18     3034.62    382.93 o 
  -2  10  12      196.90      164.44    324.55 o 
   0  10  12       25.07       11.17    339.67 o 
   2  10  12       95.97     -108.83    350.49 o 
   4  10  12       80.14     -151.38    265.65 o 
   6  10  12        8.11      157.95    270.82 o 
  -3  11  12      438.26      341.24    320.80 o 
  -1  11  12       83.23      186.27    334.70 o 
   1  11  12      802.21     1002.67    364.34 o 
   5  11  12        5.53       76.47    257.85 o 
  -2  12  12      379.83      581.16    342.55 o 
   0  12  12      181.41      139.71    340.38 o 
  -1  13  12     2753.06     2694.94    416.46 o 
   0   1  13     4065.41     4395.46    263.84 o 
  -1   2  13     1306.22     1299.63    316.89 o 
   1   2  13     2595.60     3008.80    357.73 o 
  -2   3  13      578.98      612.97    294.22 o 
   0   3  13     2623.68     3076.85    329.67 o 
   2   3  13     1627.01     1528.76    327.18 o 
   1   4  13       21.17      133.85    261.96 o 
   3   4  13      127.81      182.08    282.38 o 
                                                 
